# Supplementary material for: Molecular characterisation of the Bacillus subtilis SpbK antiphage defence system
Source: Nat Commun. 2025 Dec 29;17:1051. doi: 10.1038/s41467-025-67810-5 (PMC12847820; doi:10.1038/s41467-025-67810-5)
Supplement: Supplementary file 4 — Source Data [file 41467_2025_67810_MOESM4_ESM.xlsx]

## Sheet: Fig. 1c
	Concentration (µM)
Time (h)	NAD+	NAM	ADPR	N1-cADPR
0.17	966.486	33.5144	20.1323	13.3822
1	861.682	138.318	51.1128	87.2051
2	548.304	451.696	163.397	288.3
4	150.978	849.022	418.822	430.199
6	83.9745	916.026	656.573	259.453
8	42.5627	957.437	841.09	116.347
12	9.99658	990.003	977.839	12.1646

## Sheet: Fig. 3a
MBP-SpbK
			Repeat 1								Repeat 2						Repeat 3
				Repeat 1												Repeat 2												Repeat 3
frame_indices	x_coords	y_coords	contrasts	calibrated_values	fit_errors	diffblur_errors	residual_errors	neareast_neighbour_distances	selections			frame_indices	x_coords	y_coords	contrasts	calibrated_values	fit_errors	diffblur_errors	residual_errors	neareast_neighbour_distances	selections			frame_indices	x_coords	y_coords	contrasts	calibrated_values	fit_errors	diffblur_errors	residual_errors	neareast_neighbour_distances	selections
15	57.8553	24.346	-0.00366906	99.9224	0.201775	nan	nan	inf	1			5	65.5304	25.3213	-0.00777112	194.743	0.120694	nan	nan	6.45019	1			5	27.3237	19.8825	-0.00633644	161.58	0.137397	nan	nan	7.79072	1
24	108.612	15.9844	-0.00566963	146.166	0.169617	nan	nan	8.55428	1			6	97.2434	11.6177	-0.00645004	164.206	0.122408	nan	nan	14.5139	1			5	35.0659	20.7506	-0.00611272	156.409	0.136441	nan	nan	7.79072	1
24	117.12	16.8781	-0.00371153	100.904	0.249581	nan	nan	8.55428	1			9	61.2145	20.5278	-0.00661621	168.047	0.216912	nan	nan	6.45019	1			15	96.5898	19.3111	-0.0074657	187.683	0.105691	nan	nan	10.1202	1
35	58.1689	16.9072	-0.00242358	71.1326	0.402585	nan	nan	26.6303	1			10	82.7416	12.2089	-0.00593772	152.364	0.152164	nan	nan	14.5139	1			18	86.7775	21.7884	-0.00811216	202.626	0.208658	nan	nan	10.1202	1
38	29.8743	15.588	-0.00636309	162.196	0.279351	nan	nan	28.3254	1			15	31.9827	11.1852	0.00317194	-88.4312	0.256711	nan	nan	30.416	1			22	6.79012	26.6276	-0.00664261	168.657	0.218284	nan	nan	80.1336	1
39	84.5934	13.6026	-0.0123612	300.846	0.0685397	nan	nan	26.0763	1			16	58.6964	25.7286	-0.00284203	80.8053	0.371229	nan	nan	7.53106	1			30	81.2937	5.79336	-0.00709389	179.089	0.135483	nan	nan	12.5845	1
42	58.6664	16.3883	-0.00310957	86.9896	0.254708	nan	nan	21.3944	1			18	65.8817	23.4727	-0.00704781	178.024	0.122928	nan	nan	7.53106	1			32	87.8924	16.5091	-0.00627057	160.057	0.254981	nan	nan	12.5845	1
45	38.1636	10.2762	-0.00720093	181.563	0.1173	nan	nan	21.3944	1			19	99.3912	19.0165	-0.00524925	136.449	0.177397	nan	nan	12.5203	1			39	53.3523	5.57935	-0.00638463	162.694	0.119886	nan	nan	inf	1
51	44.7033	11.2114	-0.00336582	92.9129	0.307047	nan	nan	inf	1			20	111.844	20.3149	-0.00584441	150.207	0.17041	nan	nan	12.5203	1			45	14.7129	14.2356	-0.00683667	173.143	0.120093	nan	nan	74.1078	1
64	11.8593	24.2771	-0.00326947	90.6858	0.295855	nan	nan	inf	1			21	29.656	17.7725	-0.0045615	120.551	0.202761	nan	nan	23.7497	1			47	88.3392	22.6697	-0.00594719	152.582	0.274981	nan	nan	74.1078	1
80	117.252	24.426	-0.00620028	158.433	0.118744	nan	nan	inf	1			24	64.4225	20.2601	-0.00682079	172.776	0.112667	nan	nan	34.8554	1			56	111.046	8.21576	-0.00452743	119.764	0.24652	nan	nan	36.8086	1
91	71.6671	10.2535	-0.00705772	178.253	0.0964289	nan	nan	inf	1			25	6.32144	13.3517	-0.0071421	180.203	0.180767	nan	nan	23.7497	1			57	50.4354	15.8486	-0.0235625	559.768	0.0621766	nan	nan	17.8325	1
97	90.4243	12.5928	-0.00643305	163.813	0.0840745	nan	nan	49.2541	1			27	121.123	21.9896	-0.00404708	108.661	0.227056	nan	nan	30.6884	1			59	74.8084	14.6761	-0.00694387	175.621	0.140704	nan	nan	8.13568	1
101	41.1808	13.6173	-0.00611475	156.456	0.175045	nan	nan	8.16735	1			31	52.0625	8.05044	-0.00724739	182.637	0.0990283	nan	nan	14.9806	1			61	14.0582	22.9026	-0.00429179	114.317	0.228248	nan	nan	18.4683	1
102	37.8931	21.0937	-0.00645328	164.281	0.146294	nan	nan	8.16735	1			31	74.7139	19.8533	-0.00610559	156.244	0.150709	nan	nan	14.399	1			62	115.798	11.889	-0.00346002	95.0905	0.322599	nan	nan	41.0839	1
109	20.0625	23.5571	-0.00673578	170.811	0.121693	nan	nan	66.443	1			32	90.5647	24.8078	-0.00673676	170.834	0.181083	nan	nan	13.4791	1			62	65.3062	25.6902	-0.00419682	112.122	0.343895	nan	nan	6.43069	1
111	84.7283	8.2927	-0.00668478	169.632	0.126306	nan	nan	7.23184	1			33	62.192	26.9619	-0.00710179	179.271	0.231874	nan	nan	14.399	1			64	69.7849	21.0756	-0.00542917	140.608	0.385681	nan	nan	6.43069	1
112	95.3602	16.4797	-0.00638091	162.608	0.142039	nan	nan	6.732	1			35	104.043	24.6737	-0.0324438	765.062	0.046635	nan	nan	13.4791	1			66	20.2816	5.51443	-0.00640733	163.219	0.114249	nan	nan	18.4683	1
116	91.4281	11.0154	-0.00679911	172.275	0.130477	nan	nan	6.732	1			35	39.395	16.0474	-0.006484	164.991	0.133371	nan	nan	14.9806	1			66	36.5522	14.6077	-0.00719457	181.416	0.0966102	nan	nan	18.6392	1
119	120.419	22.3446	-0.0059027	151.554	0.146242	nan	nan	31.126	1			44	18.2902	19.2957	-0.00420151	112.23	0.294826	nan	nan	7.30184	1			76	106.497	19.8236	-0.0137996	334.093	0.0878953	nan	nan	22.888	1
136	113.505	5.49782	-0.00840323	209.355	0.0858002	nan	nan	inf	1			45	87.3182	17.0552	-0.00671045	170.225	0.208611	nan	nan	8.53204	1			79	84.3715	13.9641	0.00329251	-91.2183	0.278854	nan	nan	22.888	1
154	114.849	24.7773	-0.00357946	97.8513	0.227243	nan	nan	16.1203	1			45	90.6608	24.9052	0.00593141	-152.218	0.218509	nan	nan	8.53204	1			82	61.1756	9.11654	-0.00624775	159.53	0.118757	nan	nan	15.4257	1
157	99.0281	21.6826	-0.00609764	156.06	0.102638	nan	nan	16.1203	1			47	12.4971	23.7406	-0.00638933	162.803	0.142826	nan	nan	7.30184	1			84	58.1928	24.2511	-0.00606296	155.258	0.161391	nan	nan	15.4257	1
175	61.8265	26.5855	-0.00677592	171.739	0.115122	nan	nan	21.6692	1			47	107.122	17.6069	-0.00679944	172.282	0.245915	nan	nan	7.32897	1			94	118.897	19.7825	-0.00647797	164.852	0.129513	nan	nan	96.6306	1
180	81.5805	17.6786	-0.00629214	160.556	0.116537	nan	nan	21.6692	1			48	50.6593	13.3493	-0.00632232	161.254	0.169111	nan	nan	10.1228	1			94	22.2688	19.0478	-0.00292071	82.6241	0.360859	nan	nan	96.6306	1
183	105.79	21.9356	-0.00637592	162.493	0.104625	nan	nan	24.5805	1			48	37.3469	17.8549	-0.00309128	86.5669	0.293004	nan	nan	14.0542	1			101	27.511	16.4938	0.00347492	-95.4349	0.302147	nan	nan	51.1146	1
247	71.1565	24.3028	-0.00649599	165.268	0.125865	nan	nan	15.4191	1			49	50.7655	23.4715	-0.00569654	146.789	0.193871	nan	nan	10.1228	1			105	78.0626	24.0601	-0.00347253	95.3796	0.230634	nan	nan	51.1146	1
248	80.3827	11.9485	-0.00627024	160.05	0.142583	nan	nan	15.4191	1			52	110.552	11.1301	-0.00635072	161.91	0.116462	nan	nan	7.32897	1			110	9.6326	14.3229	-0.00646798	164.621	0.141447	nan	nan	69.1193	1
249	7.9923	26.2628	-0.00314952	87.9132	0.298363	nan	nan	63.1946	1			53	93.5587	12.9508	-0.00664805	168.783	0.156694	nan	nan	16.0001	1			126	52.7767	9.86904	0.00332641	-92.0019	0.364897	nan	nan	13.6872	1
255	23.5521	11.1233	-0.00343557	94.5252	0.250991	nan	nan	inf	1			63	46.647	8.48297	-0.00721487	181.885	0.124254	nan	nan	59.4146	1			128	37.6473	9.06495	-0.0063301	161.433	0.116606	nan	nan	15.1508	1
261	20.2227	18.5453	-0.00675815	171.328	0.100529	nan	nan	inf	1			63	103.051	27.1562	-0.00715081	180.405	0.132901	nan	nan	59.4146	1			131	66.1098	6.77562	-0.00423441	112.991	0.224576	nan	nan	13.6872	1
268	52.1986	8.70732	-0.00378948	102.706	0.218212	nan	nan	inf	1			73	101.763	14.7897	-0.00699803	176.873	0.150009	nan	nan	48.0919	1			134	109.309	10.3528	-0.0070287	177.582	0.113604	nan	nan	43.3471	1
275	51.122	13.164	-0.00648383	164.987	0.0873211	nan	nan	16.8232	1			73	9.48268	12.0031	-0.0057195	147.319	0.153718	nan	nan	19.9226	1			139	30.7024	6.25179	-0.0075697	190.087	0.0967688	nan	nan	67.4352	1
279	23.2025	23.1163	-0.00642867	163.712	0.181077	nan	nan	12.8173	1			75	54.0027	9.15391	-0.00664396	168.689	0.137326	nan	nan	8.24874	1			140	120.526	6.01888	-0.00658716	167.376	0.129269	nan	nan	33.4808	1
280	35.2578	18.7628	-0.0056454	145.606	0.127478	nan	nan	12.8173	1			76	46.4757	5.77965	-0.00638212	162.636	0.120454	nan	nan	8.24874	1			140	94.743	27.3779	-0.00595181	152.689	0.2189	nan	nan	33.4808	1
285	60.6147	14.8024	-0.00358684	98.022	0.242348	nan	nan	25.6644	1			76	23.9913	25.6564	-0.00615389	157.36	0.150325	nan	nan	19.9226	1			148	39.5782	8.3856	0.00679608	-172.205	0.103456	nan	nan	9.09377	1
293	117.075	12.2338	-0.00596465	152.986	0.108526	nan	nan	inf	1			79	114.743	26.3361	-0.00616621	157.645	0.124456	nan	nan	17.5214	1			152	44.0098	23.4055	-0.00629279	160.571	0.266709	nan	nan	11.8954	1
301	13.8617	17.5785	-0.00731787	184.266	0.0925155	nan	nan	49.0921	1			82	97.2606	25.1719	-0.00609706	156.047	0.153398	nan	nan	7.02464	1			153	34.6688	16.0403	-0.0068475	173.394	0.112126	nan	nan	9.09377	1
304	62.9154	19.5176	-0.00363245	99.0763	0.224653	nan	nan	22.5077	1			85	94.9954	18.5225	-0.00706166	178.344	0.151533	nan	nan	7.02464	1			155	72.117	23.948	-0.00554353	143.252	0.151147	nan	nan	17.8418	1
305	85.2225	22.5162	-0.00322475	89.6521	0.278215	nan	nan	13.3738	1			85	120.838	24.8825	-0.00775713	194.42	0.096974	nan	nan	23.5788	1			159	121.41	10.1832	-0.00618734	158.133	0.0944994	nan	nan	23.1074	1
308	93.7233	12.1918	-0.00625623	159.726	0.117729	nan	nan	13.3738	1			88	43.2958	17.0531	-0.00673969	170.901	0.0937508	nan	nan	16.0514	1			160	82.1981	9.2273	-0.0153852	370.745	0.0695852	nan	nan	10.2298	1
309	19.6316	20.0681	-0.00371953	101.089	0.22608	nan	nan	43.2873	1			90	13.8725	8.89402	-0.0060977	156.061	0.142608	nan	nan	10.7493	1			160	24.9251	5.67956	-0.00450933	119.346	0.239545	nan	nan	13.0107	1
345	71.2257	22.4797	-0.00637678	162.512	0.138475	nan	nan	24.1723	1			92	115.802	20.6397	-0.00613108	156.833	0.138376	nan	nan	15.181	1			161	98.4812	13.051	-0.00677503	171.718	0.113571	nan	nan	15.3776	1
347	94.8367	8.67719	-0.00653461	166.161	0.154856	nan	nan	5.42403	1			93	20.9423	16.9912	-0.00673204	170.725	0.137983	nan	nan	10.7493	1			163	16.3574	15.4711	-0.0066794	169.508	0.111121	nan	nan	11.88	1
349	21.7827	9.32998	-0.00646257	164.496	0.134321	nan	nan	15.6468	1			93	31.1798	27.5817	-0.00629741	160.678	0.149413	nan	nan	14.7298	1			165	84.3946	19.2185	-0.00627213	160.094	0.164801	nan	nan	10.2298	1
349	15.237	23.5418	-0.00596461	152.985	0.133539	nan	nan	15.6468	1			94	120.819	6.31193	-0.00577479	148.597	0.141359	nan	nan	15.181	1			167	5.66895	10.2853	0.00571269	-147.162	0.296385	nan	nan	11.88	1
350	93.867	14.0138	-0.00402961	108.257	0.267399	nan	nan	5.42403	1			95	90.2494	13.1974	-0.00617553	157.86	0.114243	nan	nan	26.614	1			169	20.145	11.6828	-0.00595472	152.756	0.227195	nan	nan	14.5433	1
365	26.7744	6.3395	-0.00671067	170.231	0.113528	nan	nan	20.3091	1			99	58.0849	10.7622	-0.00671433	170.315	0.183748	nan	nan	19.8868	1			171	80.8576	20.0719	-0.00330251	91.4494	0.277554	nan	nan	61.2895	1
369	22.2033	26.1275	-0.00695808	175.95	0.116047	nan	nan	14.7288	1			102	77.7036	14.0166	-0.00621717	158.823	0.104511	nan	nan	14.612	1			176	6.55857	23.3537	-0.00771786	193.512	0.161981	nan	nan	74.3715	1
374	7.50112	25.2427	-0.00442428	117.38	0.193443	nan	nan	14.7288	1			104	121.272	13.6317	-0.00645609	164.346	0.126962	nan	nan	43.2668	1			182	69.3286	19.0499	-0.00657817	167.168	0.141675	nan	nan	16.9093	1
385	86.5415	14.0811	-0.00595714	152.812	0.128431	nan	nan	30.5051	1			105	14.8919	13.3824	-0.00616258	157.561	0.217619	nan	nan	5.43229	1			183	85.1328	25.0628	-0.00688891	174.351	0.116502	nan	nan	16.9093	1
386	116.639	9.11307	-0.00642251	163.57	0.119794	nan	nan	30.5051	1			107	63.0952	13.694	-0.00343639	94.5443	0.262604	nan	nan	14.612	1			194	85.0325	25.1076	0.00853394	-212.376	0.194403	nan	nan	8.76139	1
386	55.779	23.2044	-0.00285792	81.1726	0.296107	nan	nan	23.5647	1			109	26.4525	19.4058	-0.00714077	180.172	0.148345	nan	nan	5.6399	1			198	85.8485	16.3843	-0.007671	192.429	0.0958568	nan	nan	8.76139	1
389	35.6029	11.0298	-0.00628905	160.485	0.0986531	nan	nan	10.8321	1			109	78.1303	16.9177	-0.0068834	174.223	0.109434	nan	nan	15.3768	1			198	111.763	23.2814	-0.00697301	176.295	0.11865	nan	nan	26.7927	1
390	24.782	10.5361	-0.00613727	156.976	0.135908	nan	nan	10.8321	1			110	19.4675	10.4544	-0.00759955	190.777	0.111895	nan	nan	5.43229	1			201	75.6405	12.2702	-0.00664834	168.79	0.123734	nan	nan	11.0059	1
392	69.307	20.7144	-0.00711318	179.535	0.105505	nan	nan	27.7022	1			111	95.6279	23.6845	-0.0065339	166.144	0.127447	nan	nan	13.9154	1			202	56.7511	12.8352	-0.00299234	84.2798	0.347714	nan	nan	11.8617	1
393	116.531	17.0546	-0.0067388	170.881	0.124152	nan	nan	47.3659	1			112	100.831	10.7785	-0.00714339	180.233	0.10825	nan	nan	13.9154	1			203	65.4411	20.9088	0.00578219	-148.768	0.25159	nan	nan	11.8617	1
393	41.8437	24.3441	-0.00364134	99.2817	0.270436	nan	nan	14.7043	1			114	31.9759	20.5462	-0.00716016	180.621	0.148197	nan	nan	5.6399	1			220	16.4606	14.9246	0.00652687	-165.982	0.321638	nan	nan	76.687	1
396	21.0799	20.8637	-0.00483019	126.762	0.152974	nan	nan	21.0535	1			115	59.309	27.2002	-0.00686653	173.833	0.123156	nan	nan	14.8059	1			221	93.1347	16.3381	-0.00369678	100.563	0.397714	nan	nan	8.13292	1
403	100.793	16.7678	-0.00621832	158.85	0.13933	nan	nan	inf	1			117	78.0706	16.8335	0.0073687	-185.441	0.301217	nan	nan	7.2245	1			224	98.4927	10.2197	-0.00724391	182.557	0.117087	nan	nan	8.13292	1
412	38.9227	18.82	-0.00676275	171.434	0.0931646	nan	nan	37.6865	1			119	19.5824	9.79923	0.00697929	-176.44	0.0927502	nan	nan	16.4041	1			226	12.0248	22.7547	-0.00775975	194.48	0.240853	nan	nan	66.7392	1
417	76.6042	19.4302	-0.00327151	90.7328	0.2593	nan	nan	20.4054	1			119	73.2502	22.2146	-0.00543143	140.66	0.331059	nan	nan	7.2245	1			229	76.9207	7.17768	-0.00765336	192.021	0.126257	nan	nan	21.7855	1
422	56.2414	20.7487	-0.00672428	170.545	0.16962	nan	nan	7.05973	1			122	86.7966	20.0963	-0.00698375	176.543	0.119106	nan	nan	9.31607	1			238	58.3388	16.0508	-0.00340163	93.7407	0.267376	nan	nan	44.0117	1
423	31.0498	12.0426	-0.0060712	155.449	0.130768	nan	nan	26.6535	1			124	37.0338	9.61827	-0.00646851	164.633	0.107106	nan	nan	17.4523	1			241	7.89296	16.8549	-0.0065609	166.769	0.112114	nan	nan	15.1027	1
424	120.389	7.01668	-0.00517657	134.769	0.154247	nan	nan	58.5674	1			125	103.608	24.1703	-0.0126262	306.972	0.0879761	nan	nan	6.77943	1			242	101.26	25.7854	0.00529773	-137.57	0.163879	nan	nan	44.0117	1
425	63.2424	19.84	-0.0120323	293.242	0.0712654	nan	nan	7.05973	1			125	54.9575	7.39781	-0.00506336	132.152	0.265439	nan	nan	12.0592	1			244	50.1411	17.6999	-0.00679572	172.197	0.129332	nan	nan	30.583	1
429	42.5926	12.1966	-0.00879284	218.361	0.0963482	nan	nan	22.019	1			127	104.877	17.5106	-0.00753799	189.354	0.253655	nan	nan	6.77943	1			245	20.812	9.03237	-0.00694886	175.736	0.184468	nan	nan	15.1027	1
437	44.5143	6.0335	-0.00713137	179.955	0.118014	nan	nan	inf	1			129	90.7924	14.534	-0.0061361	156.949	0.224693	nan	nan	13.0002	1			250	50.2262	17.767	0.00708425	-178.866	0.15681	nan	nan	6.64901	1
462	16.624	12.4082	-0.00630182	160.78	0.111912	nan	nan	23.9626	1			130	64.6135	14.6218	-0.00676994	171.601	0.155605	nan	nan	12.0592	1			252	79.1993	25.6798	-0.00679752	172.238	0.113232	nan	nan	6.48022	1
466	37.2242	24.6489	-0.00325325	90.3109	0.284903	nan	nan	23.9626	1			131	102.86	9.69803	-0.0036909	100.427	0.342731	nan	nan	6.24521	1			253	43.8924	19.7899	-0.00607461	155.528	0.231243	nan	nan	6.64901	1
471	97.6678	23.9974	-0.00575992	148.254	0.147457	nan	nan	26.4308	1			132	5.99644	17.8544	-0.00581164	149.449	0.131852	nan	nan	12.8536	1			257	82.7251	20.2427	-0.00548392	141.874	0.188618	nan	nan	6.48022	1
473	71.4167	27.0745	-0.00424702	113.282	0.192512	nan	nan	26.4308	1			134	117.417	12.0501	-0.00698738	176.627	0.203339	nan	nan	11.3881	1			258	103.662	19.609	-0.00446371	118.291	0.338712	nan	nan	20.9466	1
479	67.4175	18.2854	-0.00728037	183.399	0.102007	nan	nan	inf	1			135	106.38	14.8564	-0.00824092	205.603	0.24896	nan	nan	6.24521	1			264	54.2127	14.1936	-0.0225826	537.118	0.047141	nan	nan	34.361	1
492	10.8606	25.5346	-0.00669883	169.957	0.112602	nan	nan	66.1226	1			137	13.2477	7.2414	-0.00596221	152.93	0.20082	nan	nan	12.8536	1			268	88.5202	16.1104	-0.00694714	175.697	0.258398	nan	nan	11.5982	1
497	75.8841	13.5288	-0.00668964	169.744	0.12365	nan	nan	7.94097	1			139	100.481	6.23441	-0.00610611	156.256	0.20365	nan	nan	10.4472	1			272	99.9949	14.4221	-0.00838607	208.958	0.0791195	nan	nan	11.5982	1
498	80.8712	27.2192	-0.00659982	167.668	0.131078	nan	nan	14.5705	1			140	27.6033	9.87197	-0.00647179	164.709	0.130224	nan	nan	14.5947	1			276	67.8461	12.2775	-0.0062806	160.289	0.146048	nan	nan	10.4123	1
499	5.64512	16.8907	-0.00693578	175.434	0.128749	nan	nan	20.2427	1			145	121.425	24.2097	-0.00563189	145.294	0.23083	nan	nan	64.5371	1			276	120.275	13.6273	-0.00744583	187.224	0.122766	nan	nan	20.296	1
500	24.9794	22.8869	-0.00662093	168.156	0.156656	nan	nan	5.30016	1			146	13.2968	7.26769	0.00549651	-142.165	0.20516	nan	nan	25.418	1			277	59.1181	17.9552	0.00265952	-76.5865	0.404532	nan	nan	10.4123	1
501	82.3154	8.87085	-0.00610855	156.312	0.146579	nan	nan	7.94097	1			149	58.7543	8.79993	-0.00630296	160.806	0.14776	nan	nan	30.54	1			280	82.0746	8.28386	-0.00648921	165.111	0.124152	nan	nan	7.71438	1
505	27.1007	18.0297	-0.0032054	89.2047	0.362894	nan	nan	5.30016	1			149	32.331	24.1134	-0.00627626	160.189	0.126604	nan	nan	25.418	1			285	75.7884	12.7554	-0.00633008	161.433	0.167164	nan	nan	7.71438	1
508	21.0025	16.8769	-0.00404075	108.514	0.218227	nan	nan	6.20621	1			151	121.342	24.2446	0.00484248	-127.047	0.299225	nan	nan	64.4651	1			285	54.9107	16.6135	-0.00524738	136.406	0.128985	nan	nan	21.2312	1
510	55.9455	19.2257	-0.00573862	147.761	0.123731	nan	nan	28.8695	1			157	90.7015	27.1243	-0.00629589	160.643	0.139261	nan	nan	17.2725	1			285	78.5571	27.5126	-0.00689392	174.466	0.111374	nan	nan	15.0147	1
516	103.854	19.3741	-0.00412002	110.347	0.195315	nan	nan	67.2422	1			159	108.837	24.6196	-0.00558292	144.162	0.225243	nan	nan	8.23261	1			293	59.3428	15.5912	-0.00401691	107.963	0.205512	nan	nan	48.1115	1
520	36.6669	22.082	-0.00645306	164.276	0.247925	nan	nan	13.4042	1			159	104.951	17.362	0.00651946	-165.811	0.160991	nan	nan	8.23261	1			295	107.451	15.0557	-0.00641303	163.351	0.139259	nan	nan	48.1115	1
521	32.4274	9.36593	-0.00655392	166.607	0.131073	nan	nan	13.4042	1			161	29.2977	23.0891	-0.00623026	159.126	0.133955	nan	nan	8.25213	1			300	7.76563	12.5086	-0.00658305	167.281	0.126706	nan	nan	99.7182	1
524	79.9911	25.0386	-0.00629327	160.582	0.137354	nan	nan	43.425	1			162	30.9512	9.77747	-0.00621584	158.792	0.163395	nan	nan	13.4139	1			310	39.9827	11.6493	-0.00607629	155.566	0.146262	nan	nan	22.9388	1
531	39.0643	14.5467	-0.0063397	161.655	0.115498	nan	nan	76.5093	1			164	16.4303	13.0922	-0.00681386	172.616	0.134084	nan	nan	9.68051	1			311	62.6217	15.346	-0.00741575	186.529	0.12629	nan	nan	22.9388	1
536	115.084	23.1899	-0.00640901	163.258	0.13202	nan	nan	76.5093	1			164	37.5213	23.7737	-0.00613071	156.824	0.153888	nan	nan	8.25213	1			316	8.70988	13.2782	-0.00656513	166.866	0.140092	nan	nan	31.2758	1
542	85.8415	13.5017	-0.00617644	157.882	0.117243	nan	nan	62.003	1			164	113.591	14.1785	-0.00611484	156.458	0.133617	nan	nan	9.20844	1			316	39.9337	11.4769	0.00679094	-172.086	0.122438	nan	nan	23.0155	1
547	23.8704	15.4889	-0.00661847	168.099	0.109481	nan	nan	17.0093	1			166	8.06259	8.22447	-0.00641201	163.327	0.151304	nan	nan	9.68051	1			328	7.57866	27.2714	-0.0030046	84.5632	0.352365	nan	nan	36.2467	1
548	6.94982	13.7536	-0.00607259	155.481	0.16118	nan	nan	17.0093	1			169	36.4184	13.2633	-0.00669242	169.809	0.130358	nan	nan	6.19832	1			329	41.4281	6.1639	-0.00681478	172.637	0.114934	nan	nan	17.6779	1
551	99.5823	24.0491	-0.00291672	82.5318	0.322589	nan	nan	17.7294	1			169	64.43	7.99136	-0.00583266	149.935	0.223718	nan	nan	4.26338	1			332	43.6491	23.7017	-0.00695903	175.971	0.137804	nan	nan	17.6779	1
554	68.1317	18.7419	-0.00757865	190.294	0.0831364	nan	nan	21.1304	1			172	48.6199	26.0492	-0.00632613	161.342	0.180926	nan	nan	13.0357	1			335	114.149	24.2599	-0.00360981	98.5529	0.318589	nan	nan	70.4118	1
556	106.903	7.90188	-0.00653438	166.155	0.111323	nan	nan	17.7294	1			172	60.3528	6.74523	-0.00576932	148.471	0.23761	nan	nan	4.26338	1			338	24.4873	21.999	-0.00640314	163.122	0.143233	nan	nan	21.6641	1
557	86.1856	7.76237	-0.00653782	166.235	0.105846	nan	nan	20.7183	1			173	37.4192	19.3803	-0.00669175	169.793	0.117024	nan	nan	6.19832	1			340	44.5242	13.7616	-0.00660049	167.684	0.218104	nan	nan	21.6641	1
566	60.6063	14.8823	-0.00684314	173.293	0.0979727	nan	nan	16.7016	1			174	97.9966	18.5314	-0.0054804	141.792	0.140738	nan	nan	10.0279	1			344	19.9833	26.6791	-0.00639915	163.03	0.220904	nan	nan	6.68601	1
567	18.4929	10.6822	-0.00680879	172.499	0.114322	nan	nan	42.3224	1			174	14.8605	17.0063	-0.00313253	87.5204	0.310704	nan	nan	7.87881	1			347	24.6789	21.9195	0.00547279	-141.616	0.287482	nan	nan	6.68601	1
570	76.9693	11.536	-0.00696233	176.048	0.093487	nan	nan	16.7016	1			175	83.7336	14.017	-0.0071466	180.307	0.111211	nan	nan	10.2275	1			348	46.6602	15.1668	-0.00635221	161.945	0.155639	nan	nan	8.55718	1
573	18.4661	22.0084	-0.00652247	165.88	0.153469	nan	nan	21.1576	1			176	12.0648	9.64021	-0.00315026	87.9302	0.269845	nan	nan	7.87881	1			351	38.2027	13.8641	-0.00588605	151.169	0.116214	nan	nan	8.55718	1
574	37.808	13.4333	-0.00656576	166.881	0.114452	nan	nan	21.1576	1			177	93.054	9.80609	-0.00659168	167.48	0.172178	nan	nan	10.0279	1			359	25.1268	5.84295	-0.00335823	92.7376	0.256368	nan	nan	inf	1
592	58.4795	16.1788	-0.00681497	172.641	0.104815	nan	nan	10.7324	1			178	116.411	5.87871	-0.00681235	172.581	0.11045	nan	nan	22.342	1			367	68.9658	11.4994	-0.00756075	189.88	0.240654	nan	nan	11.2682	1
595	69.1973	16.7395	-0.00772533	193.685	0.104095	nan	nan	6.94041	1			182	96.0585	25.3598	-0.00556357	143.715	0.178889	nan	nan	15.8412	1			369	6.31931	21.1482	-0.00762957	191.471	0.108196	nan	nan	7.97098	1
595	101.181	10.9994	-0.00335948	92.7664	0.254694	nan	nan	32.4944	1			183	63.8899	12.8964	-0.00349497	95.8983	0.241522	nan	nan	15.3056	1			370	89.4136	13.3552	-0.00405254	108.787	0.18672	nan	nan	20.5319	1
600	68.8568	23.6715	-0.00608277	155.716	0.128405	nan	nan	6.94041	1			184	58.3338	27.1579	0.00594506	-152.533	0.341537	nan	nan	15.3056	1			370	13.7543	18.2746	-0.00674344	170.988	0.184694	nan	nan	7.97098	1
600	46.903	10.8422	-0.00646823	164.626	0.127038	nan	nan	23.061	1			189	95.664	8.7805	-0.00693648	175.45	0.111169	nan	nan	16.6552	1			372	58.8881	6.45822	-0.00696575	176.127	0.11749	nan	nan	11.2682	1
606	118.247	7.14621	-0.00278907	79.5812	0.310129	nan	nan	29.2244	1			191	82.2546	18.659	-0.00689673	174.531	0.128191	nan	nan	16.6552	1			374	22.334	24.3839	-0.0063593	162.109	0.162061	nan	nan	10.5326	1
611	89.046	5.96416	-0.00681785	172.708	0.106994	nan	nan	29.2244	1			191	29.1742	25.486	-0.00467402	123.152	0.185944	nan	nan	8.88696	1			379	42.5765	17.8182	-0.00661372	167.989	0.150812	nan	nan	5.90675	1
618	23.085	14.7113	-0.00651372	165.678	0.0940364	nan	nan	28.4429	1			194	12.2032	19.376	-0.00718107	181.104	0.157641	nan	nan	10.1285	1			383	43.7016	23.6168	0.00677073	-171.619	0.144065	nan	nan	5.90675	1
622	50.162	23.4195	-0.00418362	111.817	0.185796	nan	nan	28.4429	1			195	39.8771	15.8953	-0.00556398	143.724	0.205519	nan	nan	13.7922	1			387	36.4603	22.8335	-0.00418079	111.751	0.253058	nan	nan	7.28352	1
627	13.617	25.0694	-0.00650871	165.562	0.146812	nan	nan	36.5822	1			196	22.3217	19.8272	-0.00624629	159.496	0.188288	nan	nan	8.88696	1			402	17.4173	22.8076	-0.00706651	178.456	0.131929	nan	nan	68.4203	1
634	107.847	26.7355	-0.00518207	134.896	0.1478	nan	nan	92.2997	1			197	87.0307	14.8276	-0.00712138	179.724	0.120497	nan	nan	40.2685	1			405	84.6498	10.1139	-0.00722007	182.006	0.112873	nan	nan	28.6357	1
639	17.7731	6.58964	-0.00633877	161.634	0.113135	nan	nan	18.7651	1			200	48.5318	26.634	-0.00725505	182.814	0.150241	nan	nan	13.7922	1			406	113.285	10.228	-0.00692706	175.232	0.124367	nan	nan	7.07936	1
641	34.8815	14.2988	-0.00635134	161.924	0.111697	nan	nan	17.4919	1			204	73.9106	23.7824	0.00589279	-151.325	0.413201	nan	nan	25.5385	1			409	6.006	12.2929	-0.00619938	158.412	0.132165	nan	nan	78.674	1
642	23.1877	27.3072	-0.00614721	157.206	0.281192	nan	nan	17.4919	1			207	39.0286	24.2429	-0.00676005	171.372	0.102244	nan	nan	24.5057	1			411	106.318	8.97022	-0.00681151	172.561	0.116004	nan	nan	7.07936	1
649	106.119	6.35572	-0.00590365	151.576	0.104379	nan	nan	90.6826	1			209	103.83	15.5128	-0.00595943	152.865	0.161066	nan	nan	31.0414	1			416	41.0108	10.6995	-0.00623445	159.223	0.130281	nan	nan	65.3306	1
654	15.7383	13.7498	-0.00654802	166.471	0.132817	nan	nan	90.6826	1			210	14.6876	27.0798	-0.0064168	163.438	0.142448	nan	nan	24.5057	1			424	11.7821	12.5647	-0.00611519	156.466	0.115117	nan	nan	56.4625	1
656	111.853	19.5594	-0.00570912	147.079	0.135831	nan	nan	96.2906	1			215	114.876	17.6231	-0.00638477	162.697	0.12902	nan	nan	21.865	1			426	67.9426	6.73228	-0.00737719	185.637	0.274109	nan	nan	56.4625	1
663	46.0933	14.1737	-0.00606981	155.417	0.128508	nan	nan	inf	1			216	25.6148	11.2598	-0.00632051	161.212	0.154499	nan	nan	50.1723	1			432	116.122	26.4811	-0.00396254	106.706	0.23509	nan	nan	40.7937	1
673	86.8113	12.2787	-0.00258699	74.9101	0.29802	nan	nan	79.2169	1			217	81.5528	23.2188	-0.00735014	185.012	0.151721	nan	nan	7.12093	1			434	75.3463	25.2591	-0.00337855	93.2071	0.311487	nan	nan	13.1622	1
674	7.63255	14.7361	-0.00724051	182.478	0.133478	nan	nan	79.2169	1			219	93.0273	18.4767	-0.0083349	207.775	0.131414	nan	nan	12.4158	1			435	40.7998	18.6976	-0.00688833	174.337	0.132413	nan	nan	9.57151	1
682	30.9272	6.93014	-0.00664087	168.617	0.108377	nan	nan	33.5807	1			219	74.8897	20.7066	-0.00576784	148.437	0.251614	nan	nan	7.12093	1			436	42.4489	9.26923	-0.00716749	180.79	0.114889	nan	nan	9.57151	1
686	59.3043	24.8856	-0.00681838	172.72	0.169661	nan	nan	33.5807	1			222	61.6793	7.31429	-0.00674562	171.038	0.195897	nan	nan	8.87569	1			438	21.8431	11.9816	-0.00712654	179.844	0.127747	nan	nan	20.1113	1
695	89.4658	19.9012	-0.00655837	166.71	0.119672	nan	nan	9.87243	1			223	42.2473	22.0617	-0.00879143	218.328	0.117116	nan	nan	4.62246	1			439	76.823	12.18	-0.00291189	82.4202	0.346221	nan	nan	13.1622	1
696	98.8653	22.9202	-0.00565373	145.799	0.140422	nan	nan	9.87243	1			225	110.416	23.3424	-0.0041986	112.163	0.174856	nan	nan	18.6193	1			442	46.8999	21.5671	-0.00442577	117.414	0.233153	nan	nan	16.3263	1
698	14.8858	18.3557	-0.00689057	174.389	0.0995727	nan	nan	26.177	1			226	70.5396	7.83694	-0.00712924	179.906	0.170862	nan	nan	5.93429	1			446	55.5883	7.74472	-0.00890986	221.066	0.332448	nan	nan	16.3263	1
699	38.8273	7.77089	-0.00700081	176.937	0.106769	nan	nan	26.177	1			226	25.7674	11.2734	0.00771941	-193.548	0.183273	nan	nan	13.6073	1			447	31.528	9.80872	-0.00652481	165.934	0.12492	nan	nan	19.3534	1
711	57.2573	20.0774	-0.00688424	174.243	0.108602	nan	nan	inf	1			226	74.7986	20.6168	0.00458705	-121.142	0.211566	nan	nan	7.45556	1			454	15.0688	12.085	-0.00448417	118.764	0.274322	nan	nan	7.59779	1
723	37.2509	23.0596	-0.00623441	159.222	0.125308	nan	nan	inf	1			228	46.8036	21.2827	-0.0061557	157.402	0.155096	nan	nan	4.62246	1			457	20.3075	6.58204	-0.00685338	173.529	0.142882	nan	nan	7.59779	1
733	58.5167	17.803	-0.00627957	160.265	0.129996	nan	nan	19.1224	1			228	37.6305	17.9386	-0.00399132	107.372	0.339859	nan	nan	6.18992	1			459	112.818	18.9959	-0.00694183	175.574	0.0982359	nan	nan	93.3399	1
735	42.339	7.60747	-0.00333329	92.161	0.231279	nan	nan	19.1224	1			229	76.472	7.69014	-0.00698895	176.663	0.226868	nan	nan	5.93429	1			466	86.4997	20.4137	-0.0071888	181.283	0.130985	nan	nan	33.3426	1
739	69.0841	24.8455	-0.00587816	150.987	0.111892	nan	nan	18.4348	1			230	116.617	5.78578	0.00621245	-158.714	0.153459	nan	nan	12.0919	1			470	55.5886	7.9144	0.00656915	-166.959	0.126543	nan	nan	33.3426	1
742	59.3155	9.21172	-0.00603403	154.59	0.182621	nan	nan	18.4348	1			231	81.7805	18.0017	-0.00681437	172.628	0.130966	nan	nan	6.58709	1			478	16.3215	26.1161	-0.0123158	299.796	0.0718976	nan	nan	37.7638	1
764	23.3489	25.3929	-0.0031896	88.8394	0.256139	nan	nan	38.7551	1			232	13.7204	16.4351	-0.0031408	87.7115	0.276626	nan	nan	23.9573	1			481	52.9297	16.8457	-0.0066021	167.721	0.124316	nan	nan	30.428	1
764	81.5318	25.4419	-0.00707445	178.639	0.127055	nan	nan	19.7549	1			235	117.745	17.825	-0.00714662	180.308	0.0965596	nan	nan	12.0919	1			482	81.8907	26.1798	-0.00671735	170.385	0.11795	nan	nan	16.904	1
767	68.7019	6.21816	-0.00320613	89.2216	0.254739	nan	nan	17.6141	1			235	75.5013	16.0114	-0.00655833	166.709	0.196323	nan	nan	6.58709	1			483	114.884	22.6695	-0.0037149	100.982	0.195361	nan	nan	19.3869	1
769	61.9963	22.5059	-0.00593958	152.406	0.132108	nan	nan	17.6141	1			237	79.8486	7.81243	-0.00855891	212.953	0.0948255	nan	nan	9.28018	1			484	96.2618	17.2794	-0.0057158	147.234	0.165549	nan	nan	16.904	1
772	42.8292	19.6453	-0.00313466	87.5695	0.255993	nan	nan	19.3794	1			241	112.2	8.76167	-0.00639782	162.999	0.201595	nan	nan	4.84957	1			496	17.5561	20.5753	-0.00683679	173.146	0.165089	nan	nan	17.5795	1
775	80.5606	11.7707	-0.00632136	161.231	0.147306	nan	nan	14.744	1			242	71.1042	24.9127	-0.00707059	178.55	0.136343	nan	nan	10.1842	1			501	33.9245	14.1635	0.00290154	-82.181	0.401967	nan	nan	17.5795	1
776	75.6351	25.6676	-0.00632888	161.405	0.329599	nan	nan	14.744	1			242	79.6971	19.4465	-0.0062376	159.295	0.153368	nan	nan	10.1842	1			505	11.6225	12.071	-0.00646576	164.569	0.160091	nan	nan	22.4	1
777	98.5548	27.0968	-0.00588747	151.202	0.159297	nan	nan	22.9642	1			244	95.1774	16.6911	-0.00259321	75.0539	0.403625	nan	nan	15.7236	1			509	57.6771	7.08824	0.00276811	-79.0966	0.390965	nan	nan	41.2931	1
785	86.173	15.9795	-0.0067887	172.034	0.128006	nan	nan	4.83755	1			245	115.978	5.72144	-0.00573959	147.784	0.203165	nan	nan	4.84957	1			514	17.3643	16.032	-0.00673635	170.824	0.168165	nan	nan	6.96159	1
785	69.4183	26.819	-0.00659957	167.663	0.180259	nan	nan	19.9553	1			249	79.3948	12.0324	-0.00578753	148.892	0.138348	nan	nan	14.6317	1			516	82.4548	17.1133	-0.00965208	238.222	0.145496	nan	nan	25.6418	1
790	89.9159	19.0441	-0.00609382	155.972	0.145289	nan	nan	4.83755	1			249	65.1968	15.568	-0.00695722	175.93	0.130612	nan	nan	14.6317	1			516	57.1139	13.1965	-0.0076063	190.933	0.0852921	nan	nan	15.0084	1
791	17.095	11.502	-0.00470975	123.978	0.180506	nan	nan	47.4297	1			252	43.5636	25.1028	-0.00647066	164.683	0.19622	nan	nan	6.47576	1			517	42.7504	17.5486	0.00738779	-185.882	0.138284	nan	nan	9.99519	1
791	62.0323	26.6747	-0.00701536	177.274	0.118765	nan	nan	28.9088	1			255	56.3864	22.9474	-0.00649665	165.283	0.313264	nan	nan	6.54436	1			518	11.6917	11.9965	0.0069132	-174.912	0.178979	nan	nan	6.96159	1
801	17.5788	12.0128	-0.006644	168.689	0.102322	nan	nan	inf	1			255	49.997	24.3634	-0.00725008	182.699	0.268954	nan	nan	6.47576	1			522	52.4231	15.0302	-0.00698963	176.679	0.115603	nan	nan	7.96665	1
812	89.5969	11.8974	-0.00763828	191.673	0.0892149	nan	nan	22.0668	1			255	66.1425	25.3474	-0.00631777	161.148	0.14816	nan	nan	10.047	1			524	82.2851	11.2853	-0.00733471	184.655	0.156628	nan	nan	8.35634	1
816	29.5247	21.8538	-0.00690046	174.618	0.118836	nan	nan	15.1562	1			257	85.8169	11.3781	-0.00655028	166.523	0.120564	nan	nan	18.7971	1			525	82.3019	19.6417	-0.00886793	220.096	0.216248	nan	nan	8.35634	1
816	110.858	17.8047	-0.00580913	149.391	0.183139	nan	nan	22.0668	1			257	26.9877	25.456	-0.00664586	168.732	0.13002	nan	nan	16.5797	1			526	47.2694	21.1053	-0.00567457	146.281	0.13945	nan	nan	7.96665	1
817	17.1518	13.1005	-0.0050787	132.507	0.137755	nan	nan	15.1562	1			258	104.579	10.2253	-0.00358127	97.8933	0.254831	nan	nan	16.6055	1			528	103.345	7.63664	-0.00668388	169.611	0.123341	nan	nan	11.1366	1
818	72.1731	19.1281	-0.00616247	157.559	0.143709	nan	nan	38.7078	1			261	99.7227	26.105	-0.00611277	156.41	0.123275	nan	nan	16.6055	1			529	110.958	26.182	-0.00654555	166.414	0.160959	nan	nan	13.078	1
830	26.5157	19.931	-0.00379104	102.742	0.227388	nan	nan	4.89443	1			262	34.4325	7.95592	-0.00650567	165.492	0.127072	nan	nan	19.0178	1			531	25.7935	12.3063	-0.00568604	146.546	0.170657	nan	nan	23.2024	1
833	9.75464	13.8365	-0.00675831	171.332	0.115768	nan	nan	17.8347	1			263	7.44607	16.2787	-0.00644966	164.197	0.115798	nan	nan	9.74145	1			531	112.959	13.2579	-0.0058954	151.385	0.164585	nan	nan	10.9061	1
835	31.06	18.1131	-0.00301341	84.7668	0.323489	nan	nan	4.89443	1			264	118.924	26.7091	-0.00530194	137.667	0.270488	nan	nan	19.2111	1			534	103.477	7.8688	0.00721796	-181.957	0.132053	nan	nan	10.9061	1
839	77.3633	10.6093	-0.00682154	172.793	0.121093	nan	nan	14.5574	1			268	6.31203	25.9539	-0.00646672	164.592	0.125252	nan	nan	9.74145	1			535	47.2127	21.2264	0.00576453	-148.36	0.226309	nan	nan	23.2024	1
841	62.8069	10.787	-0.00612391	156.667	0.150367	nan	nan	14.5574	1			268	84.8372	6.61391	-0.006314	161.061	0.15266	nan	nan	19.8346	1			537	70.5403	5.96097	-0.0058494	150.322	0.259238	nan	nan	27.8785	1
842	100.646	6.84138	-0.00593596	152.323	0.131874	nan	nan	23.5858	1			269	59.3005	21.8545	-0.0061725	157.791	0.143898	nan	nan	15.5517	1			544	96.0424	25.4081	-0.00556201	143.679	0.139923	nan	nan	inf	1
845	41.9004	23.4412	-0.00614334	157.117	0.132848	nan	nan	22.6942	1			272	9.10935	15.1763	-0.0129416	314.261	0.07884	nan	nan	11.1347	1			553	27.5481	23.9622	-0.00896781	222.405	0.101977	nan	nan	65.5996	1
847	75.7813	8.15255	-0.0070677	178.483	0.22129	nan	nan	15.136	1			273	65.0178	7.39178	-0.00665072	168.845	0.153252	nan	nan	15.5517	1			558	92.4171	14.1989	-0.00329742	91.3318	0.296641	nan	nan	21.9421	1
847	15.6655	23.2218	-0.00632753	161.374	0.128406	nan	nan	26.2359	1			277	78.1192	15.9509	-0.00906573	224.669	0.157401	nan	nan	6.3751	1			560	114.323	15.4645	-0.00654846	166.481	0.133141	nan	nan	21.9421	1
848	60.9304	11.0764	-0.00693144	175.334	0.106056	nan	nan	15.136	1			278	33.9613	26.0523	-0.00692928	175.284	0.106468	nan	nan	27.4021	1			562	10.0782	19.8073	-0.00660602	167.811	0.120139	nan	nan	82.5297	1
855	16.4446	13.1335	-0.00682084	172.777	0.110224	nan	nan	16.1707	1			280	73.7069	11.3494	-0.00804583	201.093	0.174766	nan	nan	6.3751	1			569	82.1752	8.00336	-0.0071936	181.394	0.0994776	nan	nan	inf	1
856	32.1817	9.41398	-0.00686527	173.804	0.104557	nan	nan	16.1707	1			281	60.033	17.6179	-0.00719088	181.331	0.111519	nan	nan	15.0422	1			579	42.0474	8.97463	-0.00335242	92.6031	0.290591	nan	nan	15.5494	1
859	91.5643	12.8458	-0.00619124	158.224	0.117853	nan	nan	14.1464	1			285	35.7605	27.385	-0.00606944	155.408	0.314873	nan	nan	26.164	1			583	53.7845	19.1738	-0.00665985	169.056	0.11321	nan	nan	15.5494	1
859	112.547	6.56412	-0.00582958	149.864	0.139288	nan	nan	21.9025	1			290	109.387	21.3098	-0.00588515	151.148	0.291194	nan	nan	55.4246	1			587	29.5268	20.6172	-0.00455213	120.335	0.251023	nan	nan	11.629	1
861	77.5379	11.0064	-0.00374893	101.769	0.300753	nan	nan	8.47632	1			294	54.1139	25.399	-0.00522639	135.921	0.201541	nan	nan	47.1251	1			590	46.8019	7.63062	-0.0055667	143.787	0.198638	nan	nan	16.124	1
862	59.5327	23.5886	-0.00279066	79.6178	0.335064	nan	nan	21.9659	1			297	7.73775	17.031	-0.00644701	164.136	0.190445	nan	nan	24.443	1			590	40.9742	22.6646	-0.00622147	158.922	0.150751	nan	nan	11.629	1
865	85.9897	10.362	-0.00599941	153.79	0.12539	nan	nan	8.47632	1			300	108.44	7.92702	-0.00653623	166.198	0.256483	nan	nan	5.7066	1			593	54.8573	23.886	-0.00956672	236.249	0.0936075	nan	nan	13.9368	1
867	20.4394	7.82876	-0.00329644	91.3092	0.252788	nan	nan	18.6225	1			302	30.6893	8.62352	-0.00688396	174.236	0.119501	nan	nan	13.1208	1			596	116.062	14.064	-0.00460792	121.625	0.285201	nan	nan	17.0965	1
869	21.603	26.4149	-0.00618268	158.026	0.13527	nan	nan	18.6225	1			303	103.104	5.90523	-0.0063378	161.611	0.231211	nan	nan	5.7066	1			599	11.28	25.4655	-0.0067575	171.313	0.12426	nan	nan	23.0169	1
883	56.1719	18.5524	-0.00605952	155.179	0.122499	nan	nan	23.3535	1			303	37.5002	19.8381	-0.00588345	151.109	0.127716	nan	nan	13.1208	1			599	99.0523	12.3414	-0.0028728	81.5166	0.317795	nan	nan	17.0965	1
883	33.2181	22.8546	-0.00351915	96.4572	0.25457	nan	nan	23.3535	1			309	60.3451	24.0002	-0.00658265	167.271	0.15647	nan	nan	10.4834	1			600	81.6022	20.4339	-0.00371524	100.99	0.399301	nan	nan	19.2352	1
885	112.716	19.013	-0.00563079	145.269	0.14488	nan	nan	32.9291	1			310	54.4423	15.3365	-0.00736226	185.292	0.132729	nan	nan	10.4834	1			601	55.8325	16.341	-0.00717124	180.877	0.11081	nan	nan	11.4278	1
888	81.2963	9.1568	-0.00343192	94.4408	0.241681	nan	nan	26.8238	1			310	105.602	21.1814	-0.0063824	162.643	0.11128	nan	nan	45.3445	1			604	48.1851	24.8328	-0.00696699	176.156	0.300439	nan	nan	11.2117	1
889	46.2808	21.426	-0.00604891	154.934	0.118159	nan	nan	37.1028	1			315	34.5842	7.77113	-0.00637023	162.361	0.10661	nan	nan	21.2504	1			604	34.2961	25.6646	0.00498367	-130.31	0.165509	nan	nan	13.9139	1
901	22.7075	16.2513	-0.00668675	169.678	0.115944	nan	nan	18.8056	1			318	63.852	23.1422	-0.00734977	185.004	0.198362	nan	nan	29.4429	1			605	32.0461	7.17743	-0.00595492	152.761	0.151486	nan	nan	18.6236	1
906	39.0538	25.5489	-0.00660313	167.745	0.135422	nan	nan	16.704	1			320	92.4981	16.3392	-0.00321886	89.5159	0.313234	nan	nan	29.4429	1			609	55.6381	16.457	0.0106946	-262.321	0.230609	nan	nan	9.85634	1
907	94.5531	10.666	-0.00673644	170.826	0.102347	nan	nan	57.4602	1			331	25.3684	15.5136	-0.00685853	173.648	0.103371	nan	nan	8.02098	1			609	64.9919	19.5642	-0.00667378	169.378	0.132678	nan	nan	9.85634	1
909	29.2258	12.0422	-0.00704908	178.053	0.0985428	nan	nan	16.704	1			331	114.071	23.4209	-0.00671032	170.222	0.125667	nan	nan	81.1247	1			610	93.0646	23.286	-0.00622758	159.064	0.349371	nan	nan	26.8777	1
916	68.9073	21.4811	-0.00806885	201.625	0.088177	nan	nan	inf	1			331	5.7921	16.255	-0.00820346	204.737	0.212312	nan	nan	19.5903	1			611	31.8084	7.29874	0.00607364	-155.505	0.118907	nan	nan	25.529	1
927	77.757	19.7602	-0.00673955	170.898	0.137372	nan	nan	14.6371	1			334	33.3771	15.0699	-0.00681613	172.668	0.149044	nan	nan	6.82512	1			612	118.11	13.531	-0.00363995	99.2497	0.229485	nan	nan	23.1444	1
927	114.548	15.5335	-0.00702807	177.567	0.10982	nan	nan	23.9739	1			337	97.7608	11.5156	-0.00732889	184.521	0.117821	nan	nan	53.4801	1			616	97.3306	23.7241	-0.00717306	180.919	0.24216	nan	nan	4.39163	1
927	61.8441	12.3624	-0.00322715	89.7075	0.309803	nan	nan	17.5484	1			339	44.5981	17.3338	-0.00596842	153.073	0.313722	nan	nan	5.47708	1			617	88.1121	23.5612	-0.00654775	166.464	0.339433	nan	nan	4.83641	1
929	38.2296	27.3657	-0.00348687	95.711	0.262161	nan	nan	27.9776	1			339	39.2551	18.5385	0.00663038	-168.375	0.421399	nan	nan	5.47708	1			617	92.9473	23.4535	0.00676644	-171.52	0.359373	nan	nan	4.39163	1
930	90.7134	12.9501	-0.00635749	162.067	0.0940988	nan	nan	14.6371	1			340	33.3084	14.9186	0.00716358	-180.7	0.203341	nan	nan	6.96187	1			620	7.33847	15.7576	-0.00650613	165.502	0.23072	nan	nan	6.31099	1
940	52.0843	6.2979	-0.0069393	175.515	0.0987231	nan	nan	13.8541	1			345	84.3252	10.574	-0.0074831	188.086	0.247426	nan	nan	6.10677	1			621	41.7893	15.573	-0.00644064	163.989	0.339773	nan	nan	14.0113	1
941	11.8119	26.4955	-0.00423472	112.998	0.197255	nan	nan	26.0793	1			346	78.3773	11.9578	-0.00627146	160.078	0.292885	nan	nan	6.10677	1			622	11.8227	11.3168	-0.00743009	186.86	0.207641	nan	nan	6.31099	1
942	34.3173	13.3185	-0.00375961	102.016	0.339164	nan	nan	7.33522	1			347	112.878	6.18476	-0.00604893	154.934	0.264457	nan	nan	8.58429	1			623	87.8335	23.6988	0.00693473	-175.41	0.160259	nan	nan	23.3172	1
943	41.4218	15.1437	-0.00664695	168.758	0.128752	nan	nan	7.33522	1			349	120.874	10.4869	-0.00635383	161.982	0.156982	nan	nan	9.07976	1			625	64.9247	19.354	0.00659105	-167.465	0.128599	nan	nan	23.3172	1
945	76.5744	12.3711	-0.00658388	167.3	0.133865	nan	nan	25.2319	1			349	55.0689	12.9765	-0.0070596	178.296	0.120939	nan	nan	13.257	1			625	33.8412	27.1118	-0.00634741	161.834	0.147179	nan	nan	13.6245	1
955	15.76	6.08058	-0.0066779	169.473	0.108436	nan	nan	88.0409	1			350	72.2119	25.4717	-0.00626047	159.824	0.138536	nan	nan	8.78331	1			627	39.4326	14.6876	-0.00495618	129.675	0.256865	nan	nan	13.6245	1
955	102.958	18.2367	-0.00588854	151.227	0.142145	nan	nan	88.0409	1			351	106.051	19.8827	-0.00634112	161.688	0.12805	nan	nan	12.2527	1			627	116.782	16.5941	-0.00685218	173.502	0.106303	nan	nan	19.5384	1
963	63.8926	19.5467	-0.0066283	168.327	0.126851	nan	nan	15.6472	1			351	17.3598	24.1305	-0.00583893	150.08	0.160731	nan	nan	15.718	1			632	97.2755	17.7077	-0.00487729	127.851	0.458844	nan	nan	4.35558	1
967	76.1016	9.76024	-0.00697672	176.38	0.101399	nan	nan	10.978	1			352	104.436	7.73693	-0.00535012	138.781	0.32963	nan	nan	8.58429	1			633	95.1971	13.88	-0.00556537	143.756	0.385932	nan	nan	4.35558	1
967	16.9067	14.7802	-0.00477461	125.478	0.147346	nan	nan	29.4353	1			352	25.3513	10.5957	-0.00739889	186.139	0.0822185	nan	nan	15.718	1			634	11.8846	17.8663	-0.00382773	103.59	0.205357	nan	nan	26.6986	1
967	43.9639	26.3709	-0.00669958	169.974	0.127344	nan	nan	21.0648	1			352	63.7969	22.9551	-0.00367398	100.036	0.302823	nan	nan	8.78331	1			636	37.7798	24.3668	-0.00434463	115.539	0.2017	nan	nan	18.732	1
970	65.2907	11.6687	-0.00614067	157.055	0.147577	nan	nan	10.0151	1			357	111.169	15.743	-0.00631773	161.147	0.11562	nan	nan	10.4611	1			637	47.7384	8.50127	-0.00695955	175.983	0.131536	nan	nan	18.732	1
974	73.9222	6.58936	-0.00729019	183.626	0.155372	nan	nan	10.0151	1			358	26.255	14.8247	-0.0149684	361.111	0.0732375	nan	nan	40.0133	1			643	47.4969	8.55135	0.0068444	-173.322	0.152276	nan	nan	12.5468	1
982	89.3202	14.4234	-0.00636754	162.299	0.116253	nan	nan	8.77399	1			361	89.8113	20.0261	-0.00629479	160.617	0.155258	nan	nan	8.24728	1			644	77.5495	11.4553	-0.00659518	167.561	0.099097	nan	nan	17.6466	1
983	88.4954	23.1585	-0.0033687	92.9795	0.274499	nan	nan	8.77399	1			363	65.9342	9.665	-0.0067085	170.18	0.121537	nan	nan	11.2963	1			645	59.9957	9.64742	-0.00698189	176.5	0.200413	nan	nan	12.5468	1
993	42.7894	19.4857	-0.00657561	167.109	0.111074	nan	nan	6.46478	1			363	97.616	17.3606	-0.00393706	106.117	0.23706	nan	nan	8.24728	1			652	52.8653	16.4871	-0.00644376	164.061	0.17388	nan	nan	34.165	1
993	108.406	20.0403	-0.00315524	88.0454	0.238973	nan	nan	61.199	1			364	27.2711	17.2954	-0.00617969	157.957	0.301568	nan	nan	5.93424	1			653	18.7936	13.9629	-0.00739408	186.028	0.0852737	nan	nan	13.7086	1
998	47.3399	24.0777	-0.00489897	128.352	0.191278	nan	nan	6.46478	1			365	55.1603	13.0606	0.0072907	-183.638	0.102305	nan	nan	11.2963	1			658	9.12994	23.686	-0.00694044	175.542	0.140919	nan	nan	13.7086	1
999	20.5891	13.5245	-0.00627758	160.219	0.119379	nan	nan	28.7572	1			367	32.5612	14.6066	-0.00747811	187.97	0.267051	nan	nan	5.93424	1			659	103.361	20.1573	-0.00578063	148.732	0.133985	nan	nan	16.7521	1
1000	54.1189	25.6261	-0.0060506	154.973	0.166018	nan	nan	6.95355	1			367	111.568	17.2089	-0.00690655	174.758	0.148656	nan	nan	9.9874	1			663	88.7268	12.0034	-0.00637852	162.553	0.141009	nan	nan	16.7521	1
1001	83.3433	15.8636	-0.00667108	169.315	0.114335	nan	nan	11.3803	1			367	101.589	26.9567	-0.0131461	318.988	0.0760993	nan	nan	10.3859	1			666	14.7005	8.46459	-0.00616906	157.711	0.153735	nan	nan	16.5593	1
1006	77.3548	6.18637	-0.00667066	169.306	0.121845	nan	nan	11.3803	1			367	49.0833	26.7887	-0.00629094	160.528	0.1594	nan	nan	15.013	1			669	9.04001	24.0264	0.00633319	-161.505	0.1362	nan	nan	16.5593	1
1006	25.5082	26.4264	-0.00353917	96.9201	0.272754	nan	nan	55.6573	1			371	121.291	14.9227	-0.00555535	143.525	0.184495	nan	nan	9.9874	1			671	99.5653	15.209	-0.00660149	167.707	0.14622	nan	nan	8.90308	1
1007	99.0739	14.563	-0.00616644	157.651	0.124346	nan	nan	23.2784	1			373	101.565	26.8377	0.0124206	-302.218	0.295613	nan	nan	23.0448	1			674	93.9745	8.28024	-0.00634936	161.879	0.155839	nan	nan	8.90308	1
1019	76.5615	14.7506	-0.00695777	175.942	0.136432	nan	nan	19.1085	1			374	71.8049	8.6148	-0.00344413	94.7232	0.223648	nan	nan	20.3618	1			675	41.994	14.8006	-0.00645339	164.283	0.133228	nan	nan	7.94918	1
1023	109.963	14.1981	-0.00359629	98.2403	0.23124	nan	nan	33.4063	1			378	61.9197	26.4161	-0.00353081	96.7268	0.237509	nan	nan	18.9005	1			677	47.7031	20.3319	-0.00308749	86.4793	0.436785	nan	nan	7.94918	1
1024	59.9552	24.2041	-0.00630376	160.825	0.118868	nan	nan	15.9967	1			383	58.9199	7.75508	-0.00686443	173.785	0.10846	nan	nan	9.17811	1			679	106.174	21.3768	-0.00320476	89.19	0.262068	nan	nan	17.8982	1
1025	54.7438	9.08016	-0.00418584	111.868	0.236639	nan	nan	15.8443	1			385	75.7931	23.3507	-0.00670779	170.164	0.0975657	nan	nan	17.3361	1			686	108.015	18.2893	-0.00648808	165.085	0.155682	nan	nan	7.9376	1
1026	43.8319	20.568	-0.00586267	150.629	0.138194	nan	nan	15.8443	1			387	8.49888	8.07112	-0.0067463	171.054	0.107195	nan	nan	14.2893	1			688	108.438	26.2156	-0.0042667	113.737	0.212024	nan	nan	7.9376	1
1034	118.616	21.45	-0.00620543	158.552	0.151828	nan	nan	48.1953	1			387	7.8427	22.3454	-0.00658907	167.42	0.114412	nan	nan	12.4224	1			709	52.0981	6.77184	-0.00671375	170.302	0.139663	nan	nan	inf	1
1034	70.6889	16.3766	-0.00626595	159.951	0.114574	nan	nan	48.1953	1			388	58.4612	22.9722	-0.00712225	179.744	0.12381	nan	nan	14.2391	1			722	96.2703	18.4316	-0.0130464	316.684	0.108583	nan	nan	10.0051	1
1046	15.3806	10.3312	-0.00429239	114.331	0.186766	nan	nan	inf	1			388	50.4211	11.2202	-0.00613339	156.886	0.139966	nan	nan	9.17811	1			722	82.1705	7.11695	-0.00698666	176.61	0.107847	nan	nan	18.0783	1
1057	38.2702	19.3241	-0.00636417	162.221	0.117602	nan	nan	50.3626	1			390	118.944	6.1728	-0.00572248	147.388	0.136634	nan	nan	46.4441	1			724	100.88	27.3116	-0.00664413	168.692	0.176885	nan	nan	10.0051	1
1058	115.191	17.8288	-0.0033772	93.1761	0.28047	nan	nan	29.254	1			390	19.7942	18.9575	-0.00602657	154.417	0.196957	nan	nan	4.62717	1			727	44.752	9.70171	-0.00621621	158.801	0.129067	nan	nan	37.5077	1
1059	87.4592	8.51546	-0.0060627	155.252	0.129697	nan	nan	29.254	1			393	10.2441	8.8033	-0.00664909	168.807	0.140354	nan	nan	13.9396	1			732	100.949	11.6758	-0.00657096	167.001	0.164287	nan	nan	18.973	1
1064	26.9426	13.8007	-0.00341215	93.9838	0.236575	nan	nan	57.2553	1			394	24.4037	18.554	-0.00626977	160.039	0.167712	nan	nan	4.62717	1			733	112.728	26.5498	-0.00493384	129.158	0.36336	nan	nan	18.973	1
1068	83.8284	20.2949	-0.00329036	91.1687	0.283407	nan	nan	20.0093	1			400	70.2981	8.59467	-0.00659957	167.662	0.142521	nan	nan	35.1265	1			735	20.4568	12.3681	-0.00391696	105.653	0.228137	nan	nan	8.10528	1
1069	104.814	6.74876	-0.00598356	153.423	0.1394	nan	nan	24.9781	1			405	103.729	19.376	-0.00782859	196.072	0.0891238	nan	nan	15.5465	1			740	31.9114	14.0121	-0.00625683	159.74	0.11619	nan	nan	11.572	1
1070	64.3714	24.9636	-0.00418324	111.808	0.18605	nan	nan	20.0093	1			407	76.1368	11.4143	-0.00689176	174.417	0.136405	nan	nan	7.93526	1			740	19.7383	20.4415	-0.00348059	95.5659	0.251626	nan	nan	8.10528	1
1073	21.5874	10.1407	-0.00624963	159.573	0.12336	nan	nan	33.0672	1			409	45.1324	13.4082	-0.006618	168.088	0.265504	nan	nan	5.1505	1			744	67.2448	8.88351	-0.00691284	174.904	0.258709	nan	nan	8.44718	1
1076	54.6399	9.1536	0.00290274	-82.2086	0.291533	nan	nan	33.0672	1			409	68.4082	13.2133	-0.00794165	198.685	0.107775	nan	nan	7.93526	1			745	62.2236	15.6764	-0.00770662	193.252	0.195728	nan	nan	8.44718	1
1085	70.79	8.1886	-0.00322686	89.7008	0.2278	nan	nan	inf	1			409	86.5794	24.3527	-0.00391491	105.605	0.221508	nan	nan	16.6268	1			749	70.5323	25.4082	-0.00685308	173.522	0.1131	nan	nan	12.7962	1
1094	24.4313	17.3301	-0.00624468	159.459	0.124106	nan	nan	66.708	1			409	118.084	25.3465	-0.00372021	101.105	0.255413	nan	nan	15.5465	1			753	22.7198	8.45757	-0.0218729	520.712	0.0470815	nan	nan	21.7343	1
1096	90.5776	25.9695	-0.0061726	157.793	0.120303	nan	nan	66.708	1			411	120.985	9.06649	-0.0067214	170.479	0.170148	nan	nan	16.5366	1			758	51.412	6.45915	-0.00803035	200.735	0.105941	nan	nan	17.2346	1
1104	12.0463	7.05335	-0.00661936	168.12	0.1344	nan	nan	35.406	1			411	17.2474	14.7541	-0.00643491	163.856	0.282458	nan	nan	5.70037	1			758	39.2586	22.559	-0.00601485	154.146	0.13533	nan	nan	16.1443	1
1105	111.195	15.923	-0.00674724	171.076	0.101322	nan	nan	16.2973	1			412	50.2617	12.9405	-0.00553269	143.001	0.327068	nan	nan	5.1505	1			759	34.1946	7.22941	-0.0065255	165.95	0.134296	nan	nan	16.1443	1
1107	41.5425	26.638	-0.00691248	174.895	0.174018	nan	nan	21.3174	1			413	22.9049	14.0564	-0.0069404	175.541	0.326453	nan	nan	5.70037	1			764	89.1513	19.8564	-0.00724726	182.634	0.117893	nan	nan	21.5136	1
1109	94.8992	16.1148	-0.00677245	171.659	0.0962582	nan	nan	12.6956	1			414	21.0276	21.1885	-0.00645256	164.264	0.224796	nan	nan	7.37505	1			766	67.6496	19.1413	-0.0147139	355.228	0.0681673	nan	nan	16.529	1
1111	52.5343	8.37298	-0.00691121	174.866	0.0927786	nan	nan	16.5886	1			415	65.3968	8.60427	-0.00646802	164.621	0.160845	nan	nan	6.40827	1			770	51.2528	21.2279	-0.00647066	164.683	0.125743	nan	nan	16.529	1
1114	102.777	26.0709	-0.00588076	151.047	0.133133	nan	nan	12.6956	1			415	76.297	15.8624	-0.0116178	283.66	0.0696945	nan	nan	6.96243	1			774	67.6955	19.1486	0.014214	-343.673	0.0637922	nan	nan	16.5736	1
1114	67.9509	14.4976	-0.00669231	169.806	0.128882	nan	nan	8.82928	1			415	9.46779	15.6099	-0.00683069	173.005	0.12709	nan	nan	7.82653	1			778	30.0925	24.0922	-0.00639169	162.857	0.135412	nan	nan	11.7663	1
1118	59.1325	14.0592	-0.00620727	158.594	0.124261	nan	nan	8.82928	1			419	42.4168	8.35549	-0.00665361	168.912	0.160429	nan	nan	9.62253	1			780	96.4588	27.0329	-0.0135423	328.147	0.0652856	nan	nan	26.9401	1
1121	71.7621	21.216	-0.00434945	115.65	0.184043	nan	nan	14.5164	1			419	71.3584	10.9546	-0.00414833	111.001	0.43535	nan	nan	6.40827	1			783	35.7277	7.33814	-0.00453601	119.962	0.16873	nan	nan	17.6763	1
1121	86.1052	24.0165	-0.00639538	162.942	0.127604	nan	nan	14.614	1			419	50.2684	13.9184	-0.00716069	180.633	0.182387	nan	nan	9.62253	1			785	116.163	8.66115	-0.00609913	156.095	0.131871	nan	nan	26.9401	1
1123	14.9127	26.0791	-0.00389223	105.081	0.233853	nan	nan	45.8243	1			419	33.6944	18.1756	-0.00613624	156.952	0.146896	nan	nan	11.6359	1			789	96.4478	27.0315	0.0131994	-320.221	0.0843175	nan	nan	26.9471	1
1132	8.82319	12.5205	-0.0062719	160.088	0.11337	nan	nan	23.5712	1			421	107.827	10.3118	-0.00702347	177.461	0.125437	nan	nan	10.0099	1			791	62.0921	9.02445	-0.00569911	146.848	0.140309	nan	nan	38.7887	1
1137	32.3071	14.5473	-0.00321221	89.3621	0.238516	nan	nan	23.5712	1			424	117.67	8.49093	-0.00630641	160.886	0.248692	nan	nan	10.0099	1			798	44.2203	18.8886	-0.00753727	189.338	0.251066	nan	nan	19.5358	1
1138	67.644	27.0271	-0.0066127	167.966	0.120824	nan	nan	37.4758	1			424	22.3452	15.6084	-0.00634359	161.745	0.2575	nan	nan	7.31595	1			800	24.6862	19.1493	-0.00325335	90.3131	0.232215	nan	nan	19.3839	1
1152	43.5032	19.7532	-0.0059102	151.727	0.130696	nan	nan	10.9488	1			424	15.0808	16.4751	-0.00730734	184.023	0.142785	nan	nan	7.31595	1			804	44.0696	19.0148	0.00619191	-158.239	0.154368	nan	nan	6.2701	1
1154	54.4427	20.2044	-0.00644509	164.091	0.107495	nan	nan	10.9488	1			426	21.2896	5.98601	-0.00576177	148.296	0.219833	nan	nan	9.6801	1			808	41.2601	24.6202	-0.00685616	173.593	0.158264	nan	nan	6.2701	1
1158	25.6136	25.0134	-0.0066025	167.73	0.101682	nan	nan	29.2274	1			428	93.0221	21.142	-0.00721624	181.917	0.0942755	nan	nan	16.616	1			812	51.8646	10.2961	-0.00717431	180.948	0.210982	nan	nan	17.8223	1
1164	15.4362	17.5656	-0.00654313	166.358	0.103991	nan	nan	30.3505	1			431	106.161	10.97	-0.00400796	107.756	0.215189	nan	nan	16.616	1			816	22.5706	22.7612	-0.00700661	177.071	0.102578	nan	nan	11.6869	1
1164	44.8292	25.1287	-0.00640657	163.201	0.171122	nan	nan	30.3505	1			434	21.3642	5.71396	0.00680454	-172.4	0.198898	nan	nan	8.93761	1			818	24.6237	11.256	-0.00647566	164.798	0.120629	nan	nan	11.6869	1
1173	52.7171	17.2488	-0.00650127	165.39	0.129881	nan	nan	10.9579	1			435	49.9812	20.9491	-0.00610725	156.282	0.165883	nan	nan	5.53289	1			821	60.8235	21.5145	-0.00433733	115.37	0.255197	nan	nan	37.6253	1
1177	63.5295	15.4693	-0.00584886	150.309	0.142999	nan	nan	10.9579	1			435	44.968	7.67687	-0.00323338	89.8517	0.245703	nan	nan	14.1875	1			824	98.1113	9.20606	-0.00764611	191.854	0.21775	nan	nan	39.2667	1
1177	16.6868	6.74976	-0.00562243	145.075	0.13147	nan	nan	37.5288	1			438	12.4287	5.90758	-0.0135964	329.397	0.065907	nan	nan	8.93761	1			830	118.879	23.8666	-0.0106325	260.885	0.0630569	nan	nan	88.2608	1
1183	45.2016	25.4734	-0.00360088	98.3465	0.243111	nan	nan	31.0127	1			438	109.729	19.0177	-0.00672221	170.497	0.096913	nan	nan	58.0056	1			834	32.2594	6.92384	-0.00460779	121.622	0.214053	nan	nan	9.00866	1
1188	73.2071	12.1512	-0.00684125	173.249	0.10009	nan	nan	31.0127	1			440	52.1502	26.0391	-0.0063941	162.913	0.148796	nan	nan	5.53289	1			836	31.7203	15.9164	-0.00720993	181.771	0.111476	nan	nan	9.00866	1
1189	36.394	24.2783	-0.00597055	153.122	0.137107	nan	nan	21.3402	1			444	43.3903	10.5862	-0.00403255	108.325	0.244238	nan	nan	17.535	1			838	56.4421	20.5156	-0.00636131	162.155	0.12495	nan	nan	25.146	1
1189	13.8419	23.9794	-0.00654572	166.418	0.152884	nan	nan	6.16395	1			444	86.5614	24.7846	-0.00682227	172.81	0.123521	nan	nan	10.9933	1			841	83.4812	25.6985	-0.00623324	159.195	0.131689	nan	nan	24.4983	1
1191	6.88886	15.4592	-0.00668642	169.67	0.125609	nan	nan	9.45476	1			448	60.7772	12.8608	-0.00671684	170.373	0.152957	nan	nan	17.535	1			844	59.3687	21.3678	0.00446329	-118.281	0.322662	nan	nan	13.8958	1
1192	15.9424	18.1844	-0.00361246	98.6141	0.336339	nan	nan	6.16395	1			448	87.7138	13.8519	-0.00610428	156.214	0.145558	nan	nan	10.9933	1			845	65.1556	8.73432	-0.00598725	153.508	0.131359	nan	nan	13.8958	1
1198	118.759	18.4263	-0.00607574	155.554	0.119992	nan	nan	39.3271	1			449	109.839	25.9709	-0.00613079	156.826	0.129835	nan	nan	10.4522	1			854	25.9463	26.2523	-0.0078476	196.511	0.117929	nan	nan	611.799	1
1200	79.545	15.4423	-0.00673806	170.864	0.10693	nan	nan	39.3271	1			453	115.199	16.9977	-0.00605897	155.166	0.148754	nan	nan	10.4522	1			861	11.1844	10.2816	-0.00677906	171.811	0.116506	nan	nan	52.721	1
1201	13.6214	11.8598	-0.00655128	166.546	0.126406	nan	nan	66.0209	1			455	49.718	19.6721	-0.00684903	173.429	0.0974117	nan	nan	17.6462	1			864	63.8882	11.6277	-0.00644198	164.02	0.108863	nan	nan	41.548	1
1206	120.28	24.9832	-0.00513935	133.909	0.2435	nan	nan	49.6667	1			459	66.5909	14.5057	-0.00387231	104.621	0.221237	nan	nan	15.1909	1			869	114.445	14.4026	-0.00712656	179.844	0.10781	nan	nan	10.3783	1
1208	72.0982	12.9281	-0.00742715	186.792	0.272893	nan	nan	29.322	1			459	119.112	13.5	-0.00652335	165.9	0.244923	nan	nan	45.2097	1			869	104.877	18.4216	-0.00474643	124.826	0.227224	nan	nan	10.3783	1
1210	43.0169	16.6781	-0.00666404	169.153	0.111773	nan	nan	29.322	1			461	75.831	26.5633	-0.0053437	138.632	0.235348	nan	nan	15.1909	1			871	70.1751	6.66799	0.00286666	-81.3746	0.333536	nan	nan	36.6384	1
1216	82.4342	8.60153	-0.00437889	116.331	0.221107	nan	nan	inf	1			467	46.5996	14.2661	-0.00577116	148.513	0.249656	nan	nan	9.40757	1			877	77.8308	5.77353	-0.00695269	175.825	0.111715	nan	nan	9.93198	1
1224	121.299	18.2214	-0.00624039	159.36	0.122414	nan	nan	inf	1			468	55.8086	20.1231	-0.00720162	181.579	0.138305	nan	nan	10.9138	1			882	81.6642	14.9359	-0.00751371	188.793	0.130629	nan	nan	9.93198	1
1242	67.1252	7.27849	-0.00661649	168.053	0.140639	nan	nan	10.7605	1			470	37.9138	10.6523	-0.00476319	125.214	0.185959	nan	nan	9.40757	1			883	110.32	9.6162	-0.00629438	160.608	0.129218	nan	nan	8.00486	1
1243	60.1807	15.4982	-0.00660982	167.899	0.13223	nan	nan	10.7605	1			471	15.6963	7.60593	-0.00584585	150.24	0.128237	nan	nan	22.4253	1			885	20.8656	14.1537	-0.00676258	171.431	0.222363	nan	nan	11.8248	1
1248	9.14896	27.2375	-0.00734661	184.93	0.109456	nan	nan	11.3706	1			472	91.765	15.338	-0.00824992	205.811	0.213405	nan	nan	6.34647	1			886	30.3701	21.1887	-0.0138932	336.257	0.075101	nan	nan	11.8248	1
1252	66.2892	21.4946	-0.00634725	161.83	0.138242	nan	nan	23.0179	1			474	96.624	11.2554	-0.0070219	177.425	0.350625	nan	nan	6.34647	1			888	110.466	17.6197	-0.0063892	162.8	0.116122	nan	nan	8.00486	1
1253	7.23968	16.0283	-0.00717688	181.007	0.113558	nan	nan	11.3706	1			475	99.2775	22.3262	-0.00605958	155.18	0.151672	nan	nan	10.2603	1			891	71.8831	10.6466	-0.0072118	181.814	0.143298	nan	nan	13.1311	1
1256	88.7356	16.3973	-0.00598763	153.517	0.123692	nan	nan	19.5401	1			478	74.0846	7.76809	-0.00722235	182.058	0.0914097	nan	nan	22.8076	1			895	82.7173	18.0659	-0.0071423	180.208	0.116199	nan	nan	13.1311	1
1259	115.495	19.6324	-0.00697177	176.266	0.271176	nan	nan	5.17781	1			481	6.96477	12.2773	-0.00590263	151.552	0.176431	nan	nan	39.9235	1			896	43.9366	19.7626	-0.00637818	162.545	0.163861	nan	nan	29.3958	1
1260	69.2259	15.3076	-0.00708533	178.891	0.146286	nan	nan	8.81326	1			484	66.6764	10.9099	-0.00702592	177.518	0.117771	nan	nan	17.7496	1			906	111.57	6.87387	-0.00702968	177.605	0.105938	nan	nan	63.7248	1
1261	69.2466	6.49439	-0.00738068	185.718	0.123972	nan	nan	8.81326	1			485	46.8057	14.8433	-0.0061605	157.513	0.126702	nan	nan	9.85598	1			907	8.75723	25.7526	-0.00710572	179.362	0.109342	nan	nan	41.1753	1
1261	115.636	24.8084	-0.00637153	162.391	0.26798	nan	nan	5.17781	1			486	84.2426	13.4547	-0.00345719	95.0249	0.282521	nan	nan	6.00596	1			908	49.8097	22.575	-0.00311204	87.0467	0.306904	nan	nan	41.1753	1
1262	98.0088	10.2782	-0.00632722	161.367	0.119333	nan	nan	19.8312	1			488	37.2058	12.611	-0.00647291	164.735	0.164336	nan	nan	9.85598	1			912	95.2656	5.76665	-0.00643709	163.907	0.160779	nan	nan	4.29844	1
1270	44.0199	23.5777	-0.00629929	160.721	0.136295	nan	nan	52.8376	1			488	12.7952	21.382	-0.00793001	198.416	0.147322	nan	nan	25.9385	1			915	65.8214	27.1137	-0.00701592	177.287	0.110589	nan	nan	23.8381	1
1275	96.8506	24.4353	-0.00564622	145.625	0.198583	nan	nan	52.8376	1			491	87.6378	8.50048	-0.00679681	172.222	0.152281	nan	nan	6.00596	1			916	99.0739	7.75996	-0.00656148	166.782	0.170452	nan	nan	4.29844	1
1276	16.5368	25.9264	-0.00644398	164.066	0.123484	nan	nan	8.20853	1			495	65.6121	19.8929	-0.0065992	167.654	0.221209	nan	nan	24.7976	1			918	86.9282	16.0338	-0.00604125	154.757	0.239818	nan	nan	14.6961	1
1281	14.7232	17.9207	-0.00689087	174.396	0.107554	nan	nan	8.20853	1			501	92.8891	17.3244	-0.00619014	158.198	0.133024	nan	nan	42.4584	1			920	107.544	12.0449	-0.00703425	177.71	0.243668	nan	nan	9.49186	1
1283	35.9659	13.0318	-0.00746031	187.559	0.0882062	nan	nan	21.798	1			506	50.4402	16.4277	-0.00656323	166.822	0.0878076	nan	nan	12.2071	1			926	35.5126	12.8367	-0.00336195	92.8235	0.289269	nan	nan	63.38	1
1283	75.2825	8.12572	-0.00641774	163.459	0.203908	nan	nan	17.455	1			506	19.8659	17.6953	-0.00308183	86.3485	0.299083	nan	nan	17.8725	1			926	111.606	15.5335	-0.00861352	214.216	0.257868	nan	nan	9.95333	1
1283	89.6438	18.0468	-0.00421459	112.533	0.195493	nan	nan	17.455	1			508	77.914	26.5932	-0.00695159	175.8	0.163982	nan	nan	10.2184	1			926	98.1423	22.5601	-0.00662277	168.199	0.138729	nan	nan	15.187	1
1288	119.204	15.4421	-0.00345742	95.0304	0.28215	nan	nan	29.3487	1			509	43.7543	6.21437	-0.00660777	167.852	0.240321	nan	nan	9.32376	1			931	109.403	5.82697	-0.00636157	162.161	0.144022	nan	nan	9.95333	1
1293	90.7449	22.6137	-0.00677627	171.747	0.0975437	nan	nan	29.3487	1			511	37.0131	12.6556	0.00681072	-172.543	0.156526	nan	nan	9.32376	1			934	62.9867	9.15241	-0.00679113	172.09	0.242649	nan	nan	23.4038	1
1300	55.9453	15.1944	-0.00628123	160.304	0.121892	nan	nan	inf	1			512	88.1009	25.7924	-0.00750518	188.596	0.131221	nan	nan	10.2184	1			937	86.0305	13.2413	-0.00663985	168.594	0.114624	nan	nan	23.4038	1
1307	101.619	11.485	-0.00625274	159.645	0.157573	nan	nan	9.10058	1			514	72.6263	21.528	-0.0063365	161.581	0.169698	nan	nan	11.6287	1			938	117.601	14.4788	0.0108993	-267.053	0.065852	nan	nan	31.5951	1
1307	109.816	15.4375	-0.00702182	177.423	0.13053	nan	nan	9.10058	1			517	24.1874	11.5003	-0.00818518	204.315	0.105041	nan	nan	18.7476	1			940	12.7236	11.4478	-0.0114288	279.292	0.0704429	nan	nan	73.3288	1
1309	69.8151	13.1933	-0.00654066	166.301	0.103458	nan	nan	16.4308	1			518	62.4267	15.9427	-0.00397038	106.887	0.320844	nan	nan	11.6287	1			944	114.304	14.9823	-0.00671111	170.241	0.133576	nan	nan	27.0862	1
1312	54.0659	8.5098	-0.00281266	80.1265	0.302107	nan	nan	16.4308	1			518	114.391	15.3374	-0.00614765	157.216	0.138386	nan	nan	42.221	1			946	89.4156	25.6701	-0.00705627	178.219	0.0979574	nan	nan	27.0862	1
1313	118.91	22.0177	-0.0066025	167.73	0.116345	nan	nan	20.4577	1			519	42.9184	12.2903	-0.00669843	169.948	0.119651	nan	nan	18.7476	1			947	52.3203	10.2204	-0.004172	111.548	0.256171	nan	nan	40.184	1
1314	99.3992	15.8645	-0.00635362	161.977	0.155751	nan	nan	20.4577	1			524	71.1789	20.7703	-0.00660143	167.705	0.113484	nan	nan	10.4815	1			954	59.1758	24.3427	-0.00695394	175.854	0.126112	nan	nan	23.348	1
1323	12.6124	15.5798	-0.00699502	176.803	0.170947	nan	nan	7.18095	1			526	76.1091	11.5207	0.00779491	-195.293	0.103356	nan	nan	10.4815	1			955	33.1218	12.1331	-0.0038725	104.625	0.179619	nan	nan	6.78187	1
1325	108.23	20.9241	-0.00650753	165.535	0.123184	nan	nan	51.3828	1			529	18.445	7.89647	-0.00645026	164.211	0.129355	nan	nan	9.3136	1			960	27.1006	15.2539	-0.00337995	93.2396	0.287936	nan	nan	6.78187	1
1326	6.37794	19.1432	-0.00489047	128.156	0.1925	nan	nan	7.18095	1			531	64.5792	11.2818	-0.00406753	109.133	0.21714	nan	nan	11.5323	1			970	118.358	21.5483	-0.00697265	176.286	0.131112	nan	nan	inf	1
1329	58.1774	9.30638	-0.00617558	157.862	0.144724	nan	nan	51.3828	1			534	20.5314	16.9734	-0.00690017	174.611	0.100308	nan	nan	9.3136	1			979	50.9365	7.11667	-0.00629602	160.646	0.137535	nan	nan	24.9083	1
1341	55.5223	21.8667	-0.00613446	156.911	0.157856	nan	nan	6.71123	1			536	80.1709	15.489	-0.00676843	171.566	0.111815	nan	nan	12.2769	1			981	36.6964	27.553	0.00626377	-159.9	0.203656	nan	nan	24.9083	1
1345	61.886	19.7351	-0.00678766	172.01	0.113864	nan	nan	6.71123	1			539	67.9531	14.2861	-0.00771926	193.545	0.107772	nan	nan	12.2769	1			989	79.3359	19.6841	-0.0067675	171.544	0.148061	nan	nan	27.0288	1
1347	86.271	22.5025	-0.00511488	133.343	0.135682	nan	nan	11.9794	1			544	82.5647	15.0748	-0.0117364	286.403	0.109684	nan	nan	8.53771	1			991	106.259	17.2996	-0.021451	510.959	0.0626389	nan	nan	27.0288	1
1348	78.4127	11.384	-0.00348588	95.6882	0.224005	nan	nan	13.6152	1			545	109.312	21.0472	-0.00318839	88.8115	0.368132	nan	nan	13.1547	1			995	45.3598	12.9756	-0.00616178	157.543	0.124792	nan	nan	61.0529	1
1351	96.7773	16.7473	-0.00530785	137.804	0.184216	nan	nan	11.9794	1			547	84.8851	6.85844	-0.00685986	173.679	0.145816	nan	nan	8.53771	1			1006	65.6475	13.9006	-0.00731179	184.126	0.214764	nan	nan	34.9722	1
1352	48.5485	10.9182	-0.00540031	139.941	0.150004	nan	nan	29.8678	1			548	68.1076	9.89987	-0.00764976	191.938	0.180757	nan	nan	6.66379	1			1007	31.8946	23.0545	-0.00613603	156.948	0.215321	nan	nan	34.9722	1
1358	86.5189	8.09101	-0.00773366	193.877	0.211122	nan	nan	8.72932	1			548	121.098	26.89	-0.00396762	106.824	0.176368	nan	nan	12.4426	1			1012	73.7429	26.4053	-0.00535846	138.974	0.160934	nan	nan	41.9822	1
1362	19.8781	19.1226	-0.0058633	150.643	0.186942	nan	nan	59.5338	1			551	62.9192	5.71817	-0.00709463	179.106	0.296846	nan	nan	6.66379	1			1018	21.3203	19.6375	-0.00609668	156.038	0.279887	nan	nan	inf	1
1363	79.0556	12.6187	-0.00655386	166.606	0.104435	nan	nan	8.72932	1			553	110.206	20.8763	-0.00368077	100.193	0.247024	nan	nan	12.4426	1			1025	60.8871	20.3848	-0.00543444	140.73	0.153804	nan	nan	45.9631	1
1363	103.752	17.8987	-0.00607297	155.49	0.127492	nan	nan	19.8287	1			560	39.1186	15.7884	-0.00553341	143.018	0.20619	nan	nan	4.36768	1			1026	15.0647	23.9785	-0.00634773	161.841	0.147454	nan	nan	45.9631	1
1366	84.3737	25.8213	-0.00637909	162.566	0.157438	nan	nan	14.2334	1			561	59.8045	18.3119	-0.00326939	90.684	0.344189	nan	nan	6.06051	1			1032	35.8566	25.1138	-0.00644296	164.042	0.138482	nan	nan	17.7327	1
1368	66.5625	21.95	-0.00623764	159.296	0.107646	nan	nan	15.5933	1			563	43.0833	17.6207	-0.0053604	139.018	0.251682	nan	nan	4.36768	1			1036	37.6759	7.47459	-0.0421013	988.3	0.0489411	nan	nan	17.7327	1
1370	78.5427	6.57887	-0.00700287	176.985	0.114261	nan	nan	19.4884	1			565	60.9773	24.2579	-0.00658989	167.439	0.133604	nan	nan	6.06051	1			1036	61.7426	14.2987	-0.00741352	186.477	0.137601	nan	nan	24.1736	1
1376	69.1548	11.6536	-0.00685652	173.602	0.125532	nan	nan	29.7784	1			567	32.0272	17.3931	-0.00653883	166.258	0.123259	nan	nan	11.0585	1			1037	16.2379	11.1303	-0.00580137	149.212	0.238302	nan	nan	21.7475	1
1380	98.4971	6.57626	-0.00718338	181.157	0.110952	nan	nan	29.7784	1			569	60.6328	14.5722	-0.00676775	171.55	0.150106	nan	nan	9.43413	1			1037	83.6231	24.5751	-0.0064546	164.311	0.126882	nan	nan	24.1736	1
1382	36.0767	27.3428	-0.00612979	156.803	0.157156	nan	nan	23.1232	1			570	81.6971	8.24136	-0.00335775	92.7263	0.236283	nan	nan	18.7722	1			1047	5.89907	22.7393	-0.00592167	151.992	0.17596	nan	nan	54.2258	1
1386	57.3223	18.2156	-0.00361273	98.6203	0.226348	nan	nan	23.1232	1			572	18.0077	11.3741	-0.00607351	155.502	0.35715	nan	nan	5.85541	1			1050	60.0371	19.6544	0.00344746	-94.8001	0.349232	nan	nan	36.6752	1
1387	96.0954	27.3893	-0.00586564	150.697	0.172553	nan	nan	39.8436	1			572	67.7317	20.7858	-0.00581353	149.493	0.174917	nan	nan	9.43413	1			1052	96.2467	13.8292	-0.00377862	102.455	0.305687	nan	nan	36.6752	1
1391	35.2686	9.05736	-0.00648418	164.995	0.106765	nan	nan	8.86848	1			577	102.88	8.8849	-0.00718808	181.266	0.226035	nan	nan	8.93478	1			1056	13.036	19.2614	-0.00695955	175.984	0.146677	nan	nan	83.3879	1
1395	119.082	18.291	-0.00546126	141.35	0.205035	nan	nan	50.9767	1			577	49.2057	18.045	-0.00726848	183.125	0.101544	nan	nan	9.5981	1			1059	100.952	21.0207	-0.00634815	161.851	0.111206	nan	nan	24.4601	1
1395	11.7249	19.6811	-0.00733222	184.598	0.100192	nan	nan	25.8296	1			579	50.8988	27.4926	-0.00381372	103.266	0.242931	nan	nan	9.5981	1			1062	77.3348	27.3849	-0.00597137	153.141	0.175484	nan	nan	24.4601	1
1396	44.133	9.3271	-0.00682806	172.944	0.104963	nan	nan	8.86848	1			581	93.9455	8.96653	-0.00686015	173.686	0.13989	nan	nan	8.93478	1			1068	77.5147	27.3087	0.00680874	-172.497	0.124767	nan	nan	10.2484	1
1398	68.1599	20.6427	-0.0066672	169.226	0.154876	nan	nan	6.77685	1			582	32.4066	26.3089	-0.00603003	154.497	0.144916	nan	nan	14.2635	1			1071	104.174	20.8891	-0.00578388	148.807	0.165236	nan	nan	26.5283	1
1401	65.4785	26.8666	-0.00534278	138.611	0.233486	nan	nan	6.77685	1			583	85.9411	19.4321	-0.00376985	102.252	0.254191	nan	nan	13.1756	1			1072	68.9355	21.7027	-0.005986	153.479	0.135033	nan	nan	10.2484	1
1408	66.3614	17.2875	-0.00415109	111.065	0.190828	nan	nan	9.23213	1			586	45.6614	21.0403	-0.00676369	171.456	0.0826526	nan	nan	14.2635	1			1074	81.693	6.80496	-0.00625451	159.686	0.145782	nan	nan	19.6137	1
1410	91.6442	12.473	-0.00657741	167.15	0.105029	nan	nan	24.3636	1			586	64.4046	14.0594	-0.00682843	172.953	0.107539	nan	nan	15.1238	1			1079	23.0614	9.81868	-0.00729882	183.826	0.141784	nan	nan	21.7116	1
1410	111.935	25.9582	-0.00645287	164.271	0.116449	nan	nan	24.3636	1			586	105.884	18.6113	-0.00720929	181.756	0.193657	nan	nan	6.73112	1			1083	42.1543	20.1558	-0.00872011	216.68	0.233901	nan	nan	21.7116	1
1410	50.1202	12.7427	-0.00585052	150.348	0.149703	nan	nan	14.3205	1			588	29.4983	11.39	-0.00632411	161.295	0.114055	nan	nan	18.8248	1			1089	31.4658	11.4015	-0.00631187	161.012	0.113009	nan	nan	inf	1
1412	63.7743	8.42522	-0.00643332	163.82	0.117808	nan	nan	9.23213	1			589	100.387	22.4956	-0.00639236	162.873	0.175974	nan	nan	6.73112	1			1100	110.489	17.4727	0.00359609	-98.2357	0.242694	nan	nan	54.4976	1
1413	14.4044	12.0538	-0.00398601	107.249	0.208484	nan	nan	35.7224	1			591	79.4905	15.1282	-0.00694407	175.626	0.101231	nan	nan	12.004	1			1102	56.1953	12.7616	-0.0146346	353.396	0.0672695	nan	nan	38.3871	1
1417	120.176	16.9375	-0.00259743	75.1513	0.338421	nan	nan	11.171	1			593	111.122	20.2677	-0.00299593	84.3627	0.359228	nan	nan	10.9642	1			1102	6.30106	24.4328	-0.00619604	158.335	0.21806	nan	nan	12.4978	1
1418	110.6	11.1859	-0.00670338	170.062	0.195614	nan	nan	11.171	1			593	59.7349	21.1712	-0.00736676	185.396	0.133398	nan	nan	8.65728	1			1104	7.22684	11.9693	0.00286403	-81.3139	0.449028	nan	nan	12.4978	1
1419	84.2635	5.60398	-0.00628343	160.355	0.130437	nan	nan	26.9211	1			594	94.9677	14.628	-0.00635902	162.102	0.136063	nan	nan	9.55337	1			1106	18.492	19.9749	-0.00394619	106.328	0.214576	nan	nan	4.62083	1
1421	14.7648	25.204	-0.00670814	170.172	0.131681	nan	nan	72.2097	1			595	67.97	18.5007	-0.00545116	141.116	0.2176	nan	nan	8.65728	1			1111	18.2657	15.3596	-0.00691448	174.942	0.149062	nan	nan	4.62083	1
1427	79.8132	26.3186	-0.00661089	167.924	0.214449	nan	nan	68.8726	1			599	36.2663	19.8196	-0.00546358	141.403	0.151859	nan	nan	18.6252	1			1114	111.896	23.013	-0.0138875	336.126	0.109603	nan	nan	12.6415	1
1429	10.9413	26.6168	-0.00649324	165.204	0.126647	nan	nan	47.7993	1			599	108.23	8.5817	-0.00551849	142.673	0.350545	nan	nan	14.5758	1			1116	99.3636	24.6721	-0.00700559	177.048	0.140244	nan	nan	11.4755	1
1434	58.7383	27.0902	-0.00350211	96.0633	0.25662	nan	nan	21.553	1			601	21.4367	8.55104	-0.00596074	152.896	0.111101	nan	nan	18.6252	1			1116	107.368	8.377	-0.00669119	169.78	0.127434	nan	nan	15.3204	1
1435	77.1066	12.2229	-0.00665826	169.019	0.116499	nan	nan	6.81028	1			604	72.0674	11.9846	-0.00691488	174.951	0.194089	nan	nan	13.34	1			1118	87.9383	25.7455	-0.00690554	174.735	0.114922	nan	nan	8.93952	1
1437	48.235	8.26963	-0.00659949	167.661	0.120653	nan	nan	21.553	1			605	82.0152	20.8725	-0.0060714	155.453	0.146713	nan	nan	13.34	1			1122	56.2035	12.7492	0.0146541	-353.845	0.0672698	nan	nan	34.2929	1
1440	70.3086	11.814	-0.00359193	98.1395	0.234078	nan	nan	6.81028	1			611	45.9946	19.7147	-0.00647426	164.766	0.12603	nan	nan	24.7873	1			1123	95.2707	20.6316	-0.00652777	166.003	0.257726	nan	nan	8.93952	1
1445	120.656	6.04104	-0.00552797	142.892	0.124448	nan	nan	45.1925	1			612	12.5855	14.3935	-0.00687941	174.131	0.218045	nan	nan	33.8302	1			1130	33.5618	13.3973	-0.0065962	167.584	0.132641	nan	nan	12.3681	1
1448	78.6398	22.6831	-0.00619465	158.303	0.131463	nan	nan	45.1925	1			615	67.143	6.78585	-0.00706074	178.323	0.245046	nan	nan	7.12555	1			1133	23.2539	20.2324	-0.00306427	85.9426	0.319984	nan	nan	12.3681	1
1449	23.7604	20.4643	-0.00674083	170.928	0.121056	nan	nan	54.9242	1			615	111.154	14.7621	-0.0065426	166.346	0.154514	nan	nan	8.72636	1			1135	46.9851	17.5238	-0.00470542	123.878	0.200585	nan	nan	14.0433	1
1455	31.0815	6.03805	-0.0430219	1009.58	0.0480718	nan	nan	79.9413	1			616	118.514	19.4512	-0.00599403	153.665	0.163619	nan	nan	8.72636	1			1137	62.9869	13.6231	-0.00658418	167.307	0.167283	nan	nan	12.8924	1
1457	110.527	14.9262	-0.00599713	153.737	0.153497	nan	nan	79.9413	1			617	71.0954	12.7147	-0.00851173	211.863	0.306294	nan	nan	7.12555	1			1137	9.1183	10.5209	-0.00594372	152.502	0.144121	nan	nan	14.8011	1
1470	9.93514	8.02692	-0.0071533	180.462	0.0995184	nan	nan	93.3022	1			619	37.3185	19.6296	-0.00674357	170.991	0.19807	nan	nan	13.1056	1			1137	67.6965	26.5173	-0.00256483	74.3976	0.364619	nan	nan	12.6278	1
1471	103.197	10.7665	-0.0069826	176.516	0.109412	nan	nan	93.3022	1			619	16.8552	23.0783	0.0017392	-55.3131	0.499198	nan	nan	20.7519	1			1141	15.2095	24.0105	0.00340787	-93.8849	0.311283	nan	nan	14.8011	1
1483	21.0493	19.6846	-0.00358808	98.0507	0.299014	nan	nan	6.48241	1			621	50.2721	17.6393	-0.00525709	136.63	0.152139	nan	nan	13.1056	1			1142	55.324	23.991	-0.00605817	155.148	0.220112	nan	nan	12.6278	1
1486	18.3098	13.8094	-0.0073018	183.895	0.132156	nan	nan	6.48241	1			625	118.583	6.4796	-0.006254	159.674	0.327367	nan	nan	69.2167	1			1143	86.9441	9.73601	-0.00660165	167.71	0.130234	nan	nan	34.6848	1
1487	72.782	11.1806	-0.00731987	184.312	0.110888	nan	nan	30.2282	1			629	15.5779	11.5642	-0.00486653	127.602	0.419052	nan	nan	32.3466	1			1146	32.6034	10.8099	-0.00686036	173.691	0.183345	nan	nan	10.1539	1
1489	43.0134	16.432	-0.00700396	177.01	0.162806	nan	nan	6.93228	1			633	47.551	6.66231	-0.00631297	161.037	0.147623	nan	nan	21.9132	1			1151	84.5734	16.3092	-0.00662733	168.304	0.141879	nan	nan	19.5392	1
1492	20.4329	10.8189	-0.00632182	161.242	0.123167	nan	nan	23.2678	1			634	94.4022	17.8797	-0.00297181	83.8053	0.478968	nan	nan	19.9554	1			1152	107.86	21.6287	-0.00643475	163.853	0.139072	nan	nan	23.8865	1
1494	95.1126	14.5658	-0.00708306	178.838	0.105425	nan	nan	43.8722	1			636	33.7191	23.6585	-0.00645015	164.209	0.158376	nan	nan	21.9132	1			1154	67.7266	26.2069	0.00345781	-95.0393	0.309526	nan	nan	9.3366	1
1494	49.7887	14.9649	-0.00645281	164.27	0.14638	nan	nan	6.93228	1			637	113.63	23.2194	-0.00506124	132.103	0.220066	nan	nan	19.9554	1			1159	59.4226	21.9391	-0.00793752	198.59	0.111068	nan	nan	9.3366	1
1496	51.9511	6.70059	-0.0068643	173.782	0.108067	nan	nan	8.54251	1			638	71.2496	19.0691	-0.00655183	166.559	0.122474	nan	nan	14.2023	1			1165	59.3301	21.9375	0.00837554	-208.715	0.112507	nan	nan	767.432	1
1503	118.717	7.23207	-0.00606392	155.281	0.125068	nan	nan	28.6404	1			643	77.7296	6.43131	0.00709705	-179.162	0.167708	nan	nan	14.2023	1			1173	94.219	23.8927	-0.00762968	191.474	0.276831	nan	nan	745.385	1
1504	97.9964	27.0038	-0.00606436	155.291	0.146767	nan	nan	28.6404	1			644	117.45	7.28308	-0.00503535	131.505	0.239657	nan	nan	5.93825	1			1180	94.2127	24.1446	0.00643477	-163.853	0.282182	nan	nan	14.6718	1
1505	39.3792	23.5941	-0.00645913	164.416	0.11628	nan	nan	58.7163	1			647	43.386	27.3831	-0.00625915	159.793	0.17964	nan	nan	28.9745	1			1182	53.2742	11.1909	-0.00672155	170.482	0.149866	nan	nan	22.3908	1
1516	59.1864	8.649	-0.00720162	181.579	0.0879266	nan	nan	inf	1			647	114.715	12.5541	-0.00663531	168.489	0.170078	nan	nan	5.93825	1			1182	12.5474	24.8474	-0.00537241	139.296	0.185256	nan	nan	25.374	1
1526	57.0731	6.64826	-0.00559736	144.496	0.225608	nan	nan	60.1725	1			649	14.0619	13.6248	-0.00664662	168.75	0.120534	nan	nan	32.3913	1			1184	106.558	16.2162	-0.00814068	203.286	0.150853	nan	nan	8.79703	1
1530	114.142	25.7226	-0.00330417	91.488	0.390167	nan	nan	7.66824	1			649	98.8722	18.977	-0.00589283	151.326	0.123407	nan	nan	17.0954	1			1187	37.7957	27.3699	-0.00620797	158.61	0.120472	nan	nan	21.3756	1
1532	82.9806	5.51848	-0.00675917	171.352	0.138337	nan	nan	37.1384	1			650	64.5019	7.54279	-0.0082239	205.209	0.0778521	nan	nan	6.13999	1			1188	98.6862	20.1436	-0.0057487	147.994	0.160416	nan	nan	8.55092	1
1533	120.942	22.1786	-0.00574115	147.82	0.192584	nan	nan	4.65219	1			654	65.8065	25.7853	-0.00661436	168.004	0.129182	nan	nan	12.6851	1			1190	52.9446	12.2893	-0.00768212	192.686	0.16784	nan	nan	18.4147	1
1537	116.415	23.247	-0.00467823	123.25	0.279544	nan	nan	4.65219	1			654	48.9307	21.2443	-0.00342494	94.2796	0.234898	nan	nan	17.4761	1			1191	97.6238	11.659	-0.00628433	160.375	0.155195	nan	nan	8.55092	1
1542	15.1625	17.5586	-0.00428565	114.175	0.198421	nan	nan	69.3338	1			655	66.9911	13.1556	-0.0066463	168.743	0.302982	nan	nan	6.13999	1			1193	113.252	11.602	-0.00655882	166.72	0.129876	nan	nan	15.6284	1
1545	84.4499	20.096	-0.00635804	162.079	0.133373	nan	nan	15.0885	1			655	71.5291	7.22313	-0.00624494	159.465	0.269383	nan	nan	7.03441	1			1195	34.7462	9.47496	-0.00696569	176.125	0.164625	nan	nan	18.4147	1
1548	75.0988	8.25456	-0.0071156	179.591	0.115544	nan	nan	15.0885	1			656	7.13703	10.6329	-0.00610076	156.132	0.167367	nan	nan	33.6043	1			1196	99.0592	20.7434	-0.00653147	166.088	0.137112	nan	nan	9.1971	1
1555	54.1207	19.8146	-0.00629693	160.667	0.0993401	nan	nan	24.0556	1			658	111.838	9.92285	-0.00429743	114.447	0.171425	nan	nan	40.3992	1			1201	88.9421	24.5701	-0.00588026	151.035	0.137335	nan	nan	10.8167	1
1557	114.3	22.6405	-0.0060808	155.671	0.128419	nan	nan	45.8584	1			661	40.6118	7.68437	-0.00714123	180.183	0.121285	nan	nan	14.8404	1			1204	28.2392	10.6829	-0.00589496	151.375	0.15185	nan	nan	29.8573	1
1558	31.0753	26.7129	-0.00702128	177.41	0.111829	nan	nan	24.0556	1			662	60.2756	7.17881	-0.00689156	174.412	0.161788	nan	nan	9.48376	1			1205	55.2592	23.3862	0.00734546	-184.904	0.30158	nan	nan	27.8361	1
1561	54.4273	7.75794	-0.0068776	174.089	0.109573	nan	nan	16.0088	1			663	60.2538	16.6625	-0.00682424	172.856	0.174831	nan	nan	8.67486	1			1207	78.3401	7.82594	0.00451387	-119.451	0.232321	nan	nan	27.8361	1
1562	69.3511	13.551	-0.00679463	172.171	0.154939	nan	nan	11.7272	1			665	51.6323	17.6235	-0.00647116	164.694	0.149318	nan	nan	8.67486	1			1213	40.1768	12.2799	0.00286861	-81.4197	0.319102	nan	nan	51.0825	1
1563	66.2895	24.8714	-0.00637716	162.521	0.40013	nan	nan	11.7272	1			672	31.6373	21.4886	-0.0074498	187.316	0.103228	nan	nan	19.924	1			1216	89.4828	25.6343	0.00723454	-182.34	0.113808	nan	nan	38.9052	1
1565	24.1726	18.0452	-0.00648411	164.993	0.263901	nan	nan	6.7148	1			674	49.9124	13.552	-0.00639641	162.966	0.132948	nan	nan	19.924	1			1219	52.0434	15.0559	-0.00654216	166.335	0.116988	nan	nan	13.4757	1
1565	24.1376	24.7599	-0.007363	185.309	0.212614	nan	nan	6.7148	1			675	96.2349	26.3638	-0.00627956	160.265	0.21467	nan	nan	7.36457	1			1220	33.111	23.553	-0.00633569	161.563	0.139726	nan	nan	14.3565	1
1571	68.0011	23.1561	-0.0060198	154.261	0.130634	nan	nan	16.6667	1			676	89.0541	24.7289	-0.00781467	195.75	0.141195	nan	nan	7.36457	1			1223	46.9098	27.5155	-0.00740464	186.272	0.0908334	nan	nan	13.4757	1
1572	45.6495	23.8815	-0.00327529	90.8202	0.286915	nan	nan	22.3634	1			679	117.682	7.51176	0.00451797	-119.545	0.373677	nan	nan	28.5547	1			1225	69.8094	6.0025	-0.00370797	100.822	0.276398	nan	nan	24.9027	1
1574	8.77058	15.9423	-0.00689065	174.391	0.132292	nan	nan	13.671	1			680	16.4905	23.9965	-0.00644593	164.111	0.152562	nan	nan	10.6404	1			1226	83.6679	26.6928	-0.00611448	156.449	0.134425	nan	nan	21.3489	1
1576	78.569	10.2682	-0.00341256	93.9934	0.336065	nan	nan	14.9863	1			681	62.0912	16.7319	-0.00344381	94.7158	0.297794	nan	nan	28.1238	1			1229	46.9041	27.4248	0.00806696	-201.582	0.101423	nan	nan	31.3619	1
1576	92.7069	26.8724	-0.00652018	165.827	0.131797	nan	nan	15.4704	1			682	25.0251	17.642	-0.00683068	173.005	0.130363	nan	nan	10.6404	1			1231	72.2828	8.63305	-0.0065672	166.914	0.137056	nan	nan	21.3489	1
1576	113.659	7.48586	-0.00328911	91.1397	0.273468	nan	nan	13.0345	1			687	84.4345	21.7082	-0.00404841	108.691	0.195209	nan	nan	6.55604	1			1236	109.523	17.319	-0.00625899	159.79	0.20469	nan	nan	38.1989	1
1577	18.6493	25.3926	-0.00648721	165.065	0.117902	nan	nan	13.671	1			689	71.1093	16.6104	-0.00701791	177.332	0.159444	nan	nan	8.70134	1			1237	72.3094	8.69727	0.00663653	-168.517	0.133841	nan	nan	6.1095	1
1578	101.946	14.464	-0.00562785	145.201	0.145312	nan	nan	8.38184	1			692	79.7983	17.0727	-0.0062865	160.426	0.129691	nan	nan	6.55604	1			1242	78.3956	9.23044	-0.00744019	187.094	0.117107	nan	nan	6.1095	1
1579	63.8942	13.3084	-0.00340994	93.9328	0.221925	nan	nan	14.9863	1			693	33.7429	12.5643	-0.00754687	189.56	0.103637	nan	nan	16.6382	1			1242	94.7597	24.0985	-0.00643251	163.801	0.136834	nan	nan	22.1098	1
1579	46.9554	23.8338	-0.00699475	176.797	0.0918376	nan	nan	19.9426	1			696	105.585	10.7848	-0.00396515	106.767	0.328999	nan	nan	6.17063	1			1249	115.82	15.8964	-0.00696093	176.015	0.106162	nan	nan	inf	1
1581	100.691	6.17675	-0.00621516	158.777	0.140949	nan	nan	8.38184	1			696	66.8414	17.034	-0.0065746	167.085	0.135723	nan	nan	12.957	1			1256	18.5965	16.3323	-0.00396065	106.663	0.164071	nan	nan	26.3221	1
1592	12.2678	21.8068	-0.00720024	181.547	0.091151	nan	nan	31.5153	1			696	107.84	17.0111	-0.0039954	107.466	0.316611	nan	nan	6.62192	1			1257	71.8988	9.78703	-0.0029014	82.1776	0.359293	nan	nan	27.6017	1
1594	99.6547	16.8238	-0.00558469	144.203	0.121821	nan	nan	19.4983	1			697	93.1438	15.9844	-0.00544447	140.962	0.177974	nan	nan	13.3897	1			1261	44.9072	15.5583	-0.00588811	151.217	0.164852	nan	nan	13.2495	1
1595	68.7352	5.5893	-0.0036082	98.5157	0.203715	nan	nan	27.2783	1			698	14.1631	23.6561	-0.00458174	121.019	0.261912	nan	nan	9.56156	1			1262	32.7404	20.804	-0.00656969	166.972	0.149409	nan	nan	9.87021	1
1595	42.2281	12.0295	-0.0028162	80.2082	0.272751	nan	nan	22.8656	1			698	23.5076	25.6818	-0.00698011	176.459	0.130911	nan	nan	9.56156	1			1264	96.21	9.7166	-0.00743727	187.026	0.0995243	nan	nan	46.1006	1
1598	118.426	11.5482	-0.0125334	304.825	0.0953172	nan	nan	13.1174	1			701	109.467	5.9882	-0.00680435	172.396	0.103909	nan	nan	6.17063	1			1267	50.4037	14.9173	-0.00587425	150.896	0.217821	nan	nan	9.0069	1
1599	118.96	24.6548	-0.00612001	156.577	0.133128	nan	nan	13.1174	1			703	59.4732	14.7212	-0.00676575	171.504	0.106715	nan	nan	37.5987	1			1267	42.479	19.198	-0.00674778	171.088	0.135248	nan	nan	9.0069	1
1600	19.5776	8.90023	-0.0070497	178.067	0.17206	nan	nan	22.8656	1			711	52.6105	7.61743	-0.0058821	151.078	0.140987	nan	nan	20.7523	1			1271	107.302	11.6611	-0.00706834	178.498	0.103725	nan	nan	15.3331	1
1601	71.7685	11.9271	-0.00598116	153.368	0.143011	nan	nan	10.0985	1			711	72.2255	14.3928	-0.00680618	172.438	0.146196	nan	nan	5.1005	1			1272	80.6348	19.9238	-0.00657275	167.042	0.163316	nan	nan	27.8126	1
1603	38.1757	22.5099	-0.00365016	99.4856	0.233138	nan	nan	23.0459	1			713	109.655	20.1073	-0.00711835	179.654	0.111033	nan	nan	33.0929	1			1276	107.534	26.9925	-0.00509571	132.9	0.178125	nan	nan	15.3331	1
1605	62.2762	15.3732	-0.00723828	182.426	0.101563	nan	nan	10.0985	1			715	72.3306	23.8463	-0.00636215	162.174	0.136078	nan	nan	9.45415	1			1279	81.0717	6.06458	-0.0109918	269.189	0.0669134	nan	nan	23.7375	1
1611	39.2192	9.27693	-0.00717925	181.062	0.0802261	nan	nan	20.556	1			716	77.2382	13.45	-0.00642491	163.625	0.144925	nan	nan	5.1005	1			1279	12.7919	9.76618	-0.00722246	182.061	0.119498	nan	nan	25.1228	1
1612	106.717	26.0967	-0.00590599	151.63	0.152847	nan	nan	43.5587	1			721	76.4689	24.9347	-0.00690133	174.638	0.12911	nan	nan	11.5105	1			1279	36.0064	19.3704	-0.00673882	170.881	0.114765	nan	nan	9.43633	1
1616	18.6682	9.72988	-0.00667076	169.308	0.119904	nan	nan	20.556	1			722	87.3574	16.7299	-0.00630443	160.84	0.156448	nan	nan	8.73794	1			1281	60.2659	17.492	-0.00679233	172.118	0.131732	nan	nan	21.1747	1
1617	64.818	14.1854	-0.00716068	180.633	0.120159	nan	nan	43.5587	1			725	67.2056	11.1795	-0.00669134	169.784	0.117608	nan	nan	16.5835	1			1284	41.4024	27.1117	-0.00424725	113.288	0.239446	nan	nan	9.43633	1
1625	113.88	13.8293	-0.00621617	158.8	0.151067	nan	nan	47.4878	1			725	109.516	5.74567	0.00317769	-88.5641	0.284623	nan	nan	24.7315	1			1291	49.3098	26.1493	-0.00598181	153.383	0.249729	nan	nan	5.26994	1
1627	35.7011	24.9718	-0.00455685	120.444	0.230263	nan	nan	17.1441	1			725	84.8995	8.3448	-0.00623249	159.177	0.117308	nan	nan	8.73794	1			1293	47.5545	21.1803	-0.00592747	152.126	0.287115	nan	nan	5.26994	1
1627	66.4348	11.8266	-0.00388	104.798	0.288532	nan	nan	33.4269	1			725	46.4238	16.0894	-0.0067263	170.592	0.0895792	nan	nan	21.3539	1			1297	72.714	11.685	-0.0069663	176.14	0.138039	nan	nan	14.5378	1
1631	21.6607	15.1338	-0.00714822	180.345	0.105595	nan	nan	17.1441	1			734	8.45628	10.6585	-0.00667011	169.293	0.127022	nan	nan	65.0321	1			1297	58.6968	15.5406	-0.00689443	174.478	0.118951	nan	nan	12.4883	1
1635	58.2545	23.2573	-0.00695536	175.887	0.17438	nan	nan	7.19297	1			735	72.1077	23.9878	0.00578379	-148.805	0.366147	nan	nan	8.0448	1			1305	43.7406	7.62034	-0.00435457	115.768	0.307735	nan	nan	63.6707	1
1636	77.4081	14.045	-0.00738849	185.899	0.0837505	nan	nan	21.2539	1			739	80.036	25.3516	-0.00570189	146.912	0.166435	nan	nan	8.0448	1			1305	107.296	11.4484	0.0059962	-153.715	0.148708	nan	nan	63.6707	1
1638	53.121	18.2188	-0.00731427	184.183	0.143815	nan	nan	7.19297	1			741	69.1451	20.0064	-0.00710581	179.364	0.135553	nan	nan	12.1319	1			1324	78.968	6.6387	-0.00738946	185.921	0.124953	nan	nan	63.6515	1
1642	40.9457	11.642	-0.00633227	161.484	0.148977	nan	nan	13.838	1			744	108.743	13.1558	-0.00571989	147.328	0.247043	nan	nan	31.1903	1			1327	15.318	7.07042	-0.00540243	139.99	0.139843	nan	nan	46.7407	1
1644	62.7801	10.134	-0.00573197	147.607	0.148201	nan	nan	16.1718	1			748	47.3877	24.5934	-0.00406826	109.15	0.238419	nan	nan	24.062	1			1332	61.7341	12.569	-0.00650633	165.507	0.120344	nan	nan	25.6234	1
1645	78.668	7.11678	-0.00654071	166.302	0.128359	nan	nan	16.1718	1			751	67.2036	10.9438	0.00892963	-221.523	0.243481	nan	nan	24.062	1			1333	19.2806	25.787	-0.00667865	169.49	0.227008	nan	nan	8.69329	1
1648	45.9289	7.62957	-0.00617863	157.932	0.117884	nan	nan	17.0363	1			757	108.553	26.4548	-0.00314813	87.8809	0.305492	nan	nan	24.8073	1			1333	13.269	19.5074	0.00641678	-163.437	0.295436	nan	nan	8.69329	1
1658	18.022	11.019	-0.00640057	163.062	0.226596	nan	nan	51.0457	1			760	40.0894	13.6231	-0.00637391	162.446	0.128764	nan	nan	45.853	1			1334	87.2412	15.008	-0.00639842	163.013	0.190852	nan	nan	19.384	1
1658	68.8673	15.5377	-0.00692917	175.281	0.10053	nan	nan	15.4367	1			761	85.8555	16.4442	-0.00685813	173.639	0.124836	nan	nan	24.8073	1			1339	68.095	18.035	0.00644282	-164.039	0.216972	nan	nan	13.8498	1
1661	84.3001	15.1864	-0.00611861	156.545	0.129423	nan	nan	15.3312	1			767	80.3283	10.2604	-0.00651576	165.725	0.137543	nan	nan	11.3701	1			1342	80.1995	24.7653	-0.00341803	94.1198	0.386848	nan	nan	13.8498	1
1664	69.9288	9.8467	-0.00636636	162.272	0.123344	nan	nan	15.3312	1			767	27.5218	9.46743	-0.0069454	175.656	0.155121	nan	nan	52.8125	1			1346	109.333	13.8128	-0.00711838	179.655	0.11415	nan	nan	31.1241	1
1665	108.284	22.2425	-0.00362923	99.0018	0.216082	nan	nan	25.0003	1			771	120.625	14.2448	-0.00706725	178.473	0.101546	nan	nan	24.5539	1			1351	39.3988	24.5155	-0.0035663	97.5472	0.269137	nan	nan	66.5162	1
1665	51.0799	24.3233	-0.00635674	162.049	0.130435	nan	nan	23.7666	1			771	86.9801	19.4817	-0.00730259	183.913	0.0880275	nan	nan	10.7808	1			1356	105.905	23.3439	-0.00648851	165.095	0.128986	nan	nan	38.1036	1
1673	18.1084	7.68594	-0.00640717	163.215	0.124705	nan	nan	33.805	1			773	97.4052	22.2283	-0.00332156	91.8899	0.303507	nan	nan	10.7808	1			1358	69.1764	13.1987	-0.00692979	175.295	0.117376	nan	nan	38.1036	1
1675	51.6928	11.5425	-0.00661414	167.999	0.131829	nan	nan	33.805	1			777	79.1604	14.1843	-0.00676449	171.475	0.0972449	nan	nan	12.4091	1			1363	109.168	13.727	0.00803116	-200.754	0.124958	nan	nan	39.995	1
1676	120.046	25.082	-0.00632373	161.286	0.131756	nan	nan	36.6125	1			777	67.2913	24.2748	-0.00621982	158.884	0.17884	nan	nan	9.71259	1			1364	21.8161	17.2586	-0.00369835	100.599	0.2197	nan	nan	23.4631	1
1676	83.4733	26.7903	-0.00591951	151.943	0.175443	nan	nan	35.2491	1			779	57.8913	26.7192	-0.00722293	182.072	0.138938	nan	nan	9.71259	1			1367	43.5911	8.51997	-0.0028968	82.0713	0.265394	nan	nan	23.4631	1
1682	17.158	18.3319	-0.00322592	89.6791	0.22798	nan	nan	33.8908	1			779	48.7132	9.54502	-0.00637132	162.386	0.162761	nan	nan	16.2234	1			1374	60.5952	15.0482	0.00740061	-186.179	0.0987873	nan	nan	14.4252	1
1682	60.8206	22.6982	-0.00327622	90.8419	0.219411	nan	nan	14.2273	1			782	64.8617	7.98783	0.00695145	-175.796	0.160486	nan	nan	4.72721	1			1374	40.177	15.7905	-0.00559493	144.44	0.298056	nan	nan	6.83651	1
1687	50.5953	12.8058	-0.00662001	168.135	0.115696	nan	nan	14.2273	1			782	90.8754	10.0922	-0.00708004	178.769	0.149728	nan	nan	7.4502	1			1375	46.4766	12.0896	-0.00619404	158.288	0.285559	nan	nan	7.30625	1
1688	61.644	27.0353	-0.00559841	144.52	0.230624	nan	nan	18.0153	1			782	98.2656	11.0363	-0.00649527	165.251	0.178691	nan	nan	7.4502	1			1376	36.3668	21.4668	-0.00635124	161.922	0.171009	nan	nan	6.83651	1
1696	118.316	20.6783	-0.00590298	151.56	0.11599	nan	nan	19.2192	1			785	69.5474	8.61287	-0.00680008	172.297	0.159315	nan	nan	4.72721	1			1377	8.38427	12.8346	-0.0065519	166.56	0.184512	nan	nan	29.2837	1
1698	99.4075	17.2352	-0.00605462	155.066	0.114575	nan	nan	19.2192	1			785	18.3414	6.17881	-0.00383942	103.86	0.222436	nan	nan	12.4093	1			1381	58.4814	15.1589	-0.0111382	272.574	0.207628	nan	nan	22.9966	1
1702	52.4745	24.7066	-0.0065187	165.793	0.202217	nan	nan	47.524	1			787	116.526	7.11309	-0.00649729	165.298	0.146446	nan	nan	18.6767	1			1384	25.6901	9.25512	-0.00640878	163.252	0.116567	nan	nan	33.3185	1
1706	103.13	21.6257	-0.012683	308.284	0.0637423	nan	nan	50.7491	1			787	17.7009	18.5716	-0.003426	94.304	0.24898	nan	nan	12.4093	1			1390	35.3134	7.09368	-0.00602169	154.304	0.16584	nan	nan	8.03886	1
1712	36.4174	25.7618	-0.00633159	161.468	0.169212	nan	nan	8.12726	1			799	113.74	14.4667	-0.00670712	170.148	0.146122	nan	nan	15.5638	1			1391	35.1614	15.1311	-0.00675513	171.258	0.124797	nan	nan	8.03886	1
1713	28.2902	25.7664	-0.00773144	193.826	0.115923	nan	nan	8.12726	1			800	63.5514	10.0876	-0.00627904	160.253	0.117642	nan	nan	34.9827	1			1394	95.152	17.5003	-0.00702018	177.385	0.145468	nan	nan	10.8739	1
1716	81.3469	18.282	-0.00642605	163.651	0.108771	nan	nan	45.5479	1			802	98.5152	11.2377	0.00703705	-177.775	0.188981	nan	nan	15.5638	1			1397	104.505	11.9543	-0.00675237	171.195	0.121868	nan	nan	10.8739	1
1719	35.5271	26.6549	-0.00594223	152.468	0.210404	nan	nan	35.467	1			804	7.94376	16.636	-0.00523635	136.151	0.165445	nan	nan	53.8566	1			1398	35.1748	15.0688	0.0066401	-168.599	0.150131	nan	nan	11.5933	1
1722	69.9491	18.1088	-0.00635644	162.042	0.112458	nan	nan	17.2591	1			807	61.5059	22.2602	-0.0031616	88.1923	0.285835	nan	nan	24.2854	1			1400	11.3579	7.77057	-0.00594822	152.606	0.151678	nan	nan	24.91	1
1723	85.7988	11.2779	-0.00695432	175.863	0.117816	nan	nan	17.2591	1			810	115.793	6.1047	-0.00668756	169.696	0.10808	nan	nan	5.74697	1			1400	30.1838	25.5329	-0.00718224	181.131	0.171896	nan	nan	6.13251	1
1725	117.974	25.8346	-0.00600206	153.851	0.138981	nan	nan	35.3146	1			811	33.1736	21.9505	-0.00689883	174.58	0.129301	nan	nan	13.3446	1			1405	36.1386	24.0672	-0.0160146	385.295	0.0689025	nan	nan	6.13251	1
1727	51.7969	13.5895	-0.00735125	185.038	0.0872175	nan	nan	18.7063	1			812	79.6056	6.0682	-0.00542986	140.624	0.358526	nan	nan	18.2162	1			1405	69.8828	13.3511	-0.00748363	188.098	0.11531	nan	nan	30.8004	1
1729	29.4163	26.2645	-0.00656095	166.77	0.115884	nan	nan	23.4135	1			812	97.8163	6.51753	-0.00689896	174.583	0.123134	nan	nan	17.9819	1			1406	97.4524	27.0837	-0.00616525	157.623	0.160467	nan	nan	14.7784	1
1734	14.0989	8.55657	-0.00657367	167.064	0.130035	nan	nan	7.42223	1			813	7.20643	7.88233	-0.00346753	95.2641	0.279062	nan	nan	21.5879	1			1408	104.082	13.8758	-0.00608405	155.746	0.144329	nan	nan	14.7784	1
1736	49.1158	10.8399	-0.00615526	157.392	0.200489	nan	nan	5.05121	1			814	120.409	9.52896	0.00231122	-68.5355	0.43207	nan	nan	5.74697	1			1413	119.724	6.83512	-0.00323787	89.9553	0.250805	nan	nan	17.153	1
1737	21.3927	9.93111	-0.00660892	167.879	0.138234	nan	nan	7.42223	1			815	16.3519	27.4373	-0.00664117	168.624	0.141552	nan	nan	7.72445	1			1414	50.4661	18.7806	0.00746692	-187.711	0.105013	nan	nan	70.2801	1
1740	51.9501	6.65886	-0.00670487	170.096	0.147769	nan	nan	5.05121	1			815	55.929	18.175	-0.00375535	101.917	0.292305	nan	nan	9.72476	1			1429	107.602	21.3434	-0.00726496	183.043	0.106571	nan	nan	42.6414	1
1748	87.1032	23.1919	-0.00688082	174.164	0.106622	nan	nan	inf	1			816	46.3664	19.9433	-0.00670958	170.205	0.118365	nan	nan	9.72476	1			1431	8.21151	11.3869	0.00535853	-138.975	0.205441	nan	nan	37.9069	1
1754	18.4292	23.4856	-0.00677198	171.648	0.169106	nan	nan	7.05097	1			819	17.8911	19.8677	-0.00327207	90.7459	0.276114	nan	nan	7.65647	1			1431	65.5306	14.3956	-0.00415078	111.058	0.200078	nan	nan	24.5588	1
1755	43.8921	9.35087	-0.00409713	109.817	0.16498	nan	nan	15.9233	1			820	28.5335	11.7125	-0.00598936	153.557	0.180937	nan	nan	4.82053	1			1434	43.4961	25.2408	-0.00631486	161.081	0.124561	nan	nan	15.4428	1
1755	119.279	21.5271	-0.00575921	148.237	0.153589	nan	nan	6.11651	1			821	14.0719	8.42395	-0.00711645	179.61	0.144244	nan	nan	12.0643	1			1437	56.3134	16.627	-0.00691862	175.037	0.117881	nan	nan	15.4428	1
1756	24.8911	26.3069	-0.00807432	201.752	0.236913	nan	nan	7.05097	1			821	72.6093	12.0688	-0.008615	214.25	0.107041	nan	nan	8.13619	1			1442	24.5744	10.0061	-0.00669659	169.905	0.109909	nan	nan	32.4223	1
1757	59.8032	9.97452	-0.00349739	95.9542	0.218892	nan	nan	15.9233	1			822	16.3276	27.3629	0.00665778	-169.008	0.158199	nan	nan	7.65647	1			1442	118.687	7.38703	-0.00292545	82.7336	0.296373	nan	nan	51.5562	1
1759	113.219	22.352	-0.00674	170.909	0.202642	nan	nan	6.11651	1			824	28.6448	6.89325	-0.00614312	157.111	0.183314	nan	nan	4.82053	1			1443	56.5324	16.6896	0.00726152	-182.964	0.17115	nan	nan	6.08815	1
1765	27.2744	13.3313	-0.00630852	160.935	0.124998	nan	nan	45.3926	1			825	78.8951	6.90284	-0.00770675	193.255	0.156855	nan	nan	8.13619	1			1444	67.6246	14.5027	-0.00648071	164.915	0.222373	nan	nan	5.60547	1
1765	72.381	18.4188	-0.0065843	167.309	0.135485	nan	nan	7.25989	1			826	100.652	25.2736	-0.00563988	145.479	0.186966	nan	nan	10.3186	1			1446	62.0348	14.0839	0.00729544	-183.748	0.237453	nan	nan	5.60547	1
1766	75.0263	6.42451	-0.0109596	268.447	0.0732674	nan	nan	11.9353	1			829	15.0066	6.18272	-0.0138798	335.947	0.0499884	nan	nan	13.6567	1			1453	59.722	13.486	-0.00671313	170.287	0.118021	nan	nan	17.973	1
1768	79.577	17.4581	-0.00681226	172.579	0.170347	nan	nan	7.25989	1			830	67.7803	13.8267	-0.00822363	205.203	0.0951061	nan	nan	13.095	1			1453	94.5901	12.6038	0.00328351	-91.0103	0.288821	nan	nan	27.7628	1
1768	114.195	7.49167	-0.0060677	155.368	0.10386	nan	nan	16.5994	1			830	29.6252	5.86519	-0.00620115	158.453	0.160342	nan	nan	14.6221	1			1453	119.178	25.4955	-0.00688591	174.281	0.111611	nan	nan	27.7628	1
1769	110.951	23.7709	-0.0065343	166.154	0.15037	nan	nan	16.5994	1			830	108.15	18.1847	-0.00576734	148.425	0.134889	nan	nan	7.53008	1			1456	48.1771	27.2608	-0.00335726	92.715	0.24691	nan	nan	17.973	1
1770	72.4684	25.6957	-0.0128404	311.921	0.0679305	nan	nan	7.27737	1			833	115.475	19.9314	-0.00315866	88.1243	0.247043	nan	nan	7.53008	1			1459	94.3568	25.0506	-0.0062257	159.02	0.191969	nan	nan	25.5596	1
1781	78.1002	18.9129	-0.00294691	83.2296	0.321268	nan	nan	14.2775	1			837	50.8791	7.70795	-0.00748942	188.232	0.081687	nan	nan	28.7347	1			1459	74.851	8.53342	-0.00624189	159.395	0.180847	nan	nan	25.5596	1
1783	90.3775	11.6249	-0.00702606	177.521	0.11166	nan	nan	14.2775	1			841	25.2826	20.7657	-0.00694609	175.672	0.151385	nan	nan	28.7347	1			1469	23.6345	26.6457	-0.0068089	172.501	0.138539	nan	nan	75.7551	1
1783	11.7361	27.0002	-0.00666876	169.262	0.136242	nan	nan	66.8551	1			844	68.8273	7.30227	-0.00363174	99.0597	0.25777	nan	nan	15.1242	1			1469	97.9258	11.8257	-0.00636423	162.222	0.143166	nan	nan	75.7551	1
1799	19.959	22.6403	-0.0065983	167.633	0.134648	nan	nan	41.1642	1			846	83.0508	12.4439	-0.00750677	188.633	0.227853	nan	nan	15.1242	1			1479	114.743	21.1015	-0.00735305	185.079	0.105887	nan	nan	inf	1
1803	59.9223	12.7699	-0.00609287	155.95	0.17551	nan	nan	41.1642	1			852	11.1571	15.8708	-0.00327863	90.8975	0.277133	nan	nan	9.48747	1			1485	66.884	13.206	-0.00431009	114.74	0.305324	nan	nan	9.98151	1
1809	41.7069	18.4626	-0.00709941	179.216	0.101232	nan	nan	6.63102	1			852	31.1571	10.8895	-0.00631728	161.137	0.249561	nan	nan	11.9526	1			1489	80.5801	6.35346	0.00649019	-165.134	0.204189	nan	nan	15.3147	1
1811	29.2968	26.2744	-0.00605247	155.016	0.133525	nan	nan	9.32067	1			853	76.6316	17.8315	-0.00726575	183.061	0.171253	nan	nan	6.33379	1			1489	57.0162	14.7079	-0.00332918	92.066	0.230055	nan	nan	9.98151	1
1814	38.3839	24.2009	-0.00325435	90.3363	0.312869	nan	nan	6.63102	1			854	20.6213	16.534	-0.00686652	173.833	0.12839	nan	nan	9.48747	1			1495	117.953	22.1387	0.00660869	-167.873	0.127102	nan	nan	20.9288	1
1817	109.042	25.2477	-0.00341399	94.0263	0.296192	nan	nan	70.6664	1			856	79.8025	12.3487	-0.00695036	175.771	0.173295	nan	nan	6.33379	1			1496	91.8337	17.0916	-0.00715969	180.61	0.143473	nan	nan	11.7396	1
1820	8.30564	13.0915	-0.00706386	178.395	0.109278	nan	nan	101.468	1			859	111.067	18.9651	-0.00595071	152.664	0.244634	nan	nan	31.9571	1			1499	70.0295	14.6147	-0.00782072	195.89	0.0953971	nan	nan	4.97797	1
1828	29.6765	6.14046	-0.00670117	170.011	0.115052	nan	nan	80.7009	1			860	26.7355	20.6978	-0.00731502	184.2	0.113768	nan	nan	9.76926	1			1499	97.6653	27.2803	-0.00789503	197.607	0.123089	nan	nan	11.7396	1
1831	108.299	24.3387	-0.00640934	163.265	0.155323	nan	nan	80.7009	1			864	17.9471	24.9642	-0.00705892	178.28	0.116839	nan	nan	9.76926	1			1504	66.1147	17.6896	-0.00550865	142.445	0.158794	nan	nan	4.97797	1
1837	79.0296	15.2984	-0.0067916	172.101	0.149183	nan	nan	11.0718	1			870	9.30289	21.6097	-0.00690341	174.686	0.133637	nan	nan	14.3269	1			1509	16.0805	7.30731	-0.00641681	163.438	0.104603	nan	nan	20.5381	1
1839	88.1226	21.6153	-0.00658039	167.219	0.123163	nan	nan	11.0718	1			871	23.5107	19.7659	-0.00692658	175.221	0.133997	nan	nan	14.3269	1			1509	12.5061	27.5319	-0.00827966	206.498	0.244554	nan	nan	20.5381	1
1840	56.6883	9.7382	-0.00666457	169.165	0.0940718	nan	nan	11.7906	1			872	52.3079	26.8498	-0.00659136	167.473	0.129073	nan	nan	13.95	1			1515	96.6534	18.8839	0.00342849	-94.3615	0.279759	nan	nan	84.3812	1
1841	56.2463	21.5205	-0.00640039	163.058	0.124471	nan	nan	11.7906	1			872	91.6559	10.7407	-0.00669663	169.906	0.137014	nan	nan	29.5389	1			1518	8.34231	9.24735	-0.00661448	168.007	0.147175	nan	nan	5.58616	1
1843	98.2068	6.95958	-0.00659113	167.467	0.115482	nan	nan	17.7899	1			872	62.9931	17.8816	-0.00580788	149.362	0.176834	nan	nan	13.95	1			1520	12.3648	22.8351	-0.00717728	181.016	0.147391	nan	nan	9.06078	1
1847	39.2452	9.0159	-0.00660466	167.78	0.107609	nan	nan	58.9975	1			877	33.2812	14.9931	-0.00609075	155.901	0.161437	nan	nan	18.4305	1			1522	11.5659	13.8096	-0.00337155	93.0454	0.347664	nan	nan	5.58616	1
1849	115.935	8.61921	-0.00595485	152.759	0.106606	nan	nan	76.6909	1			878	111.844	26.2008	-0.0070514	178.107	0.198976	nan	nan	20.0726	1			1523	61.5254	22.7509	-0.00340758	93.8781	0.456665	nan	nan	7.68905	1
1854	19.9321	22.5098	-0.00720947	181.761	0.124643	nan	nan	8.53287	1			882	116.502	6.67635	-0.00632468	161.308	0.137206	nan	nan	20.0726	1			1524	35.9879	11.1129	-0.00648402	164.991	0.114323	nan	nan	24.5705	1
1857	12.2837	18.7269	-0.00334186	92.359	0.290894	nan	nan	4.12882	1			882	68.0838	9.6029	-0.00818016	204.198	0.112133	nan	nan	7.622	1			1524	114.147	12.2089	-0.00630039	160.747	0.129484	nan	nan	47.0667	1
1859	47.6243	18.1971	-0.0062169	158.817	0.109784	nan	nan	12.4528	1			882	48.5491	25.3166	-0.0034427	94.69	0.24872	nan	nan	18.4305	1			1525	67.414	17.8066	-0.00673078	170.695	0.169279	nan	nan	7.68905	1
1861	94.6909	7.46875	-0.00339674	93.6276	0.233672	nan	nan	8.65218	1			883	75.5317	7.983	-0.00749837	188.439	0.278629	nan	nan	7.622	1			1528	15.3736	26.6594	-0.00406659	109.112	0.221792	nan	nan	25.8195	1
1862	35.1832	18.7386	-0.00643724	163.91	0.12667	nan	nan	12.4528	1			884	80.0327	14.1607	-0.00706833	178.498	0.210197	nan	nan	7.64353	1			1531	112.595	24.4437	-0.0149346	360.33	0.0693028	nan	nan	34.5113	1
1862	15.2238	15.8281	-0.00680781	172.476	0.123776	nan	nan	4.12882	1			884	6.2333	17.0043	-0.00684112	173.246	0.126854	nan	nan	43.1245	1			1531	81.776	8.91291	-0.00547917	141.764	0.165057	nan	nan	12.3163	1
1865	95.9103	16.0346	-0.00589391	151.351	0.119924	nan	nan	8.65218	1			888	55.93	19.1653	-0.00632322	161.274	0.143169	nan	nan	7.8895	1			1537	102.026	10.3076	-0.00639674	162.974	0.140571	nan	nan	35.8766	1
1865	111.469	6.94848	-0.00685683	173.609	0.105674	nan	nan	6.6034	1			889	120.543	25.8099	-0.00543587	140.763	0.168251	nan	nan	42.1516	1			1544	59.6673	10.5092	-0.0060496	154.95	0.243094	nan	nan	inf	1
1868	47.5042	18.5956	-0.00640268	163.111	0.139444	nan	nan	24.4153	1			890	42.9021	8.86101	-0.00658307	167.281	0.126399	nan	nan	13.1883	1			1559	83.0043	25.9749	-0.00695602	175.902	0.121145	nan	nan	25.0481	1
1869	110.327	13.4523	-0.00633345	161.511	0.125755	nan	nan	6.6034	1			890	59.2237	11.9961	-0.00665039	168.837	0.143529	nan	nan	7.8895	1			1562	108.02	27.2429	-0.00288154	81.7187	0.331911	nan	nan	12.9022	1
1871	18.9836	19.3799	-0.00673884	170.882	0.106891	nan	nan	12.8554	1			891	51.0908	27.0447	-0.00567253	146.233	0.23236	nan	nan	9.24686	1			1564	118.358	16.4022	-0.0120496	293.642	0.0542707	nan	nan	14.9798	1
1873	25.395	8.23741	-0.00616134	157.532	0.142827	nan	nan	12.8554	1			893	30.1119	5.64521	-0.00632696	161.361	0.154535	nan	nan	13.1883	1			1566	101.873	15.8992	-0.00587123	150.826	0.249499	nan	nan	11.7051	1
1876	39.0884	14.6592	-0.00399801	107.526	0.204196	nan	nan	9.83048	1			895	116.222	15.8316	-0.00735531	185.132	0.0926456	nan	nan	32.8641	1			1567	90.9339	20.0631	-0.0132721	321.901	0.0758875	nan	nan	11.7051	1
1879	62.8001	12.2019	-0.00580497	149.295	0.137223	nan	nan	14.3212	1			896	83.9544	9.59802	-0.0070066	177.071	0.109825	nan	nan	13.1471	1			1570	60.568	21.5482	-0.00784982	196.562	0.222398	nan	nan	12.8662	1
1879	29.2825	15.3535	-0.00649025	165.135	0.124022	nan	nan	9.83048	1			899	73.6245	17.7307	-0.00397803	107.065	0.306094	nan	nan	8.93181	1			1570	35.5474	16.1662	-0.0023479	69.3834	0.373359	nan	nan	25.5929	1
1879	18.3495	11.591	-0.00419566	112.095	0.208473	nan	nan	11.5623	1			900	15.6348	19.0634	-0.00672095	170.468	0.178166	nan	nan	55.9541	1			1571	61.9975	8.76164	-0.0201997	482.035	0.0623372	nan	nan	12.8662	1
1881	76.7147	15.59	-0.00789163	197.529	0.124359	nan	nan	14.3212	1			900	71.1185	26.3038	-0.00531443	137.956	0.196271	nan	nan	8.93181	1			1579	97.0914	10.4041	-0.00785238	196.622	0.102468	nan	nan	21.6442	1
1883	64.2636	26.6458	-0.00627728	160.213	0.147365	nan	nan	14.5179	1			906	14.5526	12.839	-0.00342603	94.3047	0.266048	nan	nan	29.2892	1			1583	5.64266	14.2793	-0.00492541	128.963	0.262435	nan	nan	15.7747	1
1886	106.627	21.17	-0.00610667	156.269	0.123725	nan	nan	30.4282	1			907	72.1678	7.9275	-0.0033101	91.6249	0.298931	nan	nan	10.417	1			1584	118.603	12.7935	-0.00716088	180.637	0.11863	nan	nan	21.6442	1
1889	27.2644	16.6568	-0.00700577	177.052	0.110975	nan	nan	12.6507	1			908	82.3176	10.2718	-0.00351381	96.3338	0.328265	nan	nan	10.417	1			1584	16.8064	25.4244	-0.00578454	148.823	0.146092	nan	nan	15.7747	1
1894	17.144	9.06611	-0.00623937	159.336	0.149382	nan	nan	12.6507	1			909	42.6246	21.1945	-0.00646345	164.516	0.121538	nan	nan	29.2892	1			1585	97.0936	10.3492	0.00815313	-203.574	0.087554	nan	nan	21.6482	1
1900	49.6859	25.3316	-0.00728366	183.475	0.136364	nan	nan	13.8365	1			915	108.948	19.3528	-0.0101302	249.274	0.0682514	nan	nan	66.1859	1			1589	53.6155	15.6512	-0.0081926	204.486	0.112622	nan	nan	22.8594	1
1902	40.2597	15.2026	-0.00591483	151.834	0.147679	nan	nan	9.30421	1			915	33.2606	7.3888	-0.00577662	148.64	0.128556	nan	nan	8.72911	1			1590	5.67957	14.2132	0.00411318	-110.189	0.191816	nan	nan	25.1261	1
1903	42.6144	6.20124	-0.00639459	162.924	0.124409	nan	nan	9.30421	1			916	42.9572	24.4309	-0.00605677	155.115	0.18051	nan	nan	16.9703	1			1591	30.7564	15.7858	-0.0155917	375.518	0.0687874	nan	nan	22.8594	1
1905	63.6055	6.92921	-0.00703919	177.824	0.115932	nan	nan	21.0038	1			918	20.2821	10.6764	-0.00379113	102.744	0.283225	nan	nan	9.60455	1			1592	105	20.4785	-0.00637805	162.542	0.130099	nan	nan	16.873	1
1905	88.4773	19.1085	-0.00662041	168.144	0.107838	nan	nan	27.6936	1			919	28.8869	14.9432	-0.00742781	186.807	0.166884	nan	nan	8.72911	1			1593	95.8846	6.27944	-0.00690626	174.752	0.125228	nan	nan	16.873	1
1907	16.478	18.6785	-0.00342942	94.3832	0.22169	nan	nan	11.0834	1			921	62.8926	26.4353	-0.00707643	178.685	0.162267	nan	nan	8.77626	1			1598	25.8062	13.5927	-0.00614625	157.184	0.127376	nan	nan	45.7807	1
1909	27.4728	17.2805	-0.00621226	158.71	0.128157	nan	nan	11.0834	1			923	54.4222	24.1384	-0.00739128	185.963	0.120432	nan	nan	8.77626	1			1599	105.201	20.4035	0.00596257	-152.938	0.132401	nan	nan	15.6038	1
1913	92.7691	20.684	-0.00636955	162.345	0.119799	nan	nan	14.4103	1			925	28.8295	14.676	0.00647701	-164.829	0.16076	nan	nan	9.38403	1			1600	95.6178	8.08932	-0.00738896	185.909	0.0991156	nan	nan	15.6038	1
1918	94.592	6.38947	-0.00676295	171.439	0.110065	nan	nan	14.4103	1			927	38.114	13.3131	-0.00739221	185.985	0.192721	nan	nan	9.38403	1			1602	71.4309	9.81696	-0.00732336	184.393	0.192655	nan	nan	14.2048	1
1922	111.959	17.6271	-0.00648982	165.126	0.110298	nan	nan	20.6856	1			929	117.095	23.5463	-0.00633239	161.486	0.145704	nan	nan	33.8976	1			1606	60.0439	18.309	-0.00409893	109.859	0.201946	nan	nan	14.2048	1
1926	77.7828	6.96195	-0.00385394	104.196	0.200989	nan	nan	35.8016	1			932	25.587	11.6054	-0.00750545	188.602	0.105714	nan	nan	12.6428	1			1606	89.7687	25.5639	-0.00687614	174.056	0.15552	nan	nan	24.1711	1
1927	39.9245	15.7721	-0.00915991	226.846	0.0947227	nan	nan	25.5723	1			933	52.1894	11.2577	-0.00808477	201.993	0.171666	nan	nan	23.2598	1			1607	24.0162	13.1508	-0.00703858	177.81	0.109261	nan	nan	36.3952	1
1931	15.2096	22.3387	-0.00640239	163.104	0.0951229	nan	nan	25.5723	1			933	83.4087	19.766	-0.0063493	161.877	0.214654	nan	nan	20.2969	1			1610	113.359	15.3987	0.00597521	-153.23	0.133844	nan	nan	25.687	1
1942	81.9667	7.07981	-0.00600707	153.966	0.128035	nan	nan	15.0068	1			937	103.18	15.1763	-0.00623062	159.134	0.187538	nan	nan	11.482	1			1613	36.012	6.79149	-0.00586078	150.585	0.158334	nan	nan	13.8738	1
1942	7.51096	6.9178	-0.00736857	185.438	0.106151	nan	nan	22.9415	1			938	28.9365	11.8281	-0.00349622	95.9271	0.360594	nan	nan	8.98384	1			1616	109.766	21.846	-0.00728748	183.564	0.114037	nan	nan	25.0803	1
1943	21.9968	24.7074	-0.0062852	160.396	0.14739	nan	nan	22.9415	1			939	112.026	7.85691	-0.00690062	174.621	0.14762	nan	nan	11.482	1			1617	87.6669	9.98653	-0.00331223	91.6742	0.279794	nan	nan	25.0803	1
1946	51.4814	8.91605	-0.00682534	172.881	0.120384	nan	nan	30.5405	1			939	37.8223	13.1521	0.0070913	-179.029	0.120099	nan	nan	8.98384	1			1617	49.8207	8.1335	-0.0062722	160.095	0.106983	nan	nan	13.8738	1
1947	90.7544	19.2445	-0.00630115	160.764	0.130805	nan	nan	7.47431	1			939	70.0807	23.7115	-0.00711449	179.565	0.115916	nan	nan	20.9878	1			1619	17.7638	15.8678	-0.0136678	331.047	0.0808978	nan	nan	6.91038	1
1948	91.8249	26.6418	-0.00583735	150.043	0.159775	nan	nan	7.47431	1			941	83.8795	7.89751	-0.00622445	158.991	0.127695	nan	nan	19.9073	1			1621	24.6282	15.0721	-0.00463197	122.18	0.361677	nan	nan	6.91038	1
1954	120.868	17.974	-0.00642003	163.512	0.108582	nan	nan	16.3088	1			944	35.5179	24.0606	-0.00656499	166.863	0.137007	nan	nan	11.1493	1			1630	99.2387	25.0723	-0.00649281	165.194	0.121523	nan	nan	11212.4	1
1954	6.42788	21.7233	-0.00628709	160.439	0.131186	nan	nan	44.1438	1			945	70.3037	22.4577	0.00304332	-85.4582	0.392986	nan	nan	19.9073	1			1644	19.9172	9.73595	-0.00619871	158.396	0.127871	nan	nan	inf	1
1955	65.6606	11.4001	-0.00664827	168.788	0.12606	nan	nan	17.6312	1			947	98.1175	13.0383	-0.00660709	167.836	0.146503	nan	nan	8.48624	1			1651	41.1202	6.1179	-0.0072748	183.271	0.109404	nan	nan	24.6411	1
1955	91.8106	26.7119	0.00590342	-151.571	0.159665	nan	nan	14.216	1			947	105.448	8.7634	-0.00612584	156.712	0.250717	nan	nan	8.48624	1			1651	8.45506	24.5612	-0.00518276	134.912	0.270249	nan	nan	12.0008	1
1956	48.3693	7.95432	-0.00617086	157.753	0.156237	nan	nan	17.6312	1			951	29.147	11.7071	0.00363869	-99.2206	0.257536	nan	nan	65.9604	1			1654	62.1031	19.037	-0.00267506	76.9456	0.343714	nan	nan	24.6411	1
1957	104.854	21.0574	-0.00348225	95.6043	0.236372	nan	nan	14.216	1			955	94.867	17.333	-0.00296484	83.6441	0.292441	nan	nan	48.5571	1			1654	20.322	26.3486	-0.00636728	162.293	0.144596	nan	nan	12.0008	1
1962	39.8857	13.0692	-0.00683387	173.078	0.099005	nan	nan	22.5417	1			960	46.4627	21.1818	-0.00613564	156.939	0.143438	nan	nan	13.9863	1			1658	33.3456	10.3664	-0.00770134	193.13	0.233895	nan	nan	20.6167	1
1965	8.88804	23.934	-0.00724756	182.641	0.102646	nan	nan	13.6408	1			962	75.9719	18.8978	-0.00714634	180.301	0.137827	nan	nan	14.0284	1			1664	110.729	11.1551	-0.00666267	169.121	0.106666	nan	nan	14.2645	1
1966	17.3445	13.2308	-0.00658718	167.376	0.127086	nan	nan	13.6408	1			962	34.6114	13.7546	-0.00672806	170.632	0.127129	nan	nan	13.9863	1			1667	99.7291	20.2368	-0.00652966	166.046	0.139559	nan	nan	7.49686	1
1968	51.185	20.83	-0.00631624	161.113	0.149849	nan	nan	34.6832	1			964	96.9623	19.1893	-0.00586757	150.742	0.122099	nan	nan	11.9921	1			1668	92.2845	19.3537	-0.00755704	189.795	0.100869	nan	nan	7.49686	1
1975	78.9541	15.0173	-0.00679657	172.216	0.12475	nan	nan	inf	1			967	70.657	5.9152	-0.00660869	167.873	0.151839	nan	nan	14.0284	1			1671	47.2393	19.0172	-0.00611729	156.514	0.18645	nan	nan	18.0012	1
1981	96.7494	10.2602	-0.00644219	164.025	0.133137	nan	nan	11.2498	1			968	85.3644	22.2389	-0.00661865	168.104	0.14527	nan	nan	11.9921	1			1672	64.7144	23.3374	-0.00672075	170.463	0.149544	nan	nan	18.0012	1
1983	87.3325	16.4149	-0.00629125	160.535	0.132546	nan	nan	11.2498	1			969	35.1095	9.95514	-0.00620906	158.636	0.15039	nan	nan	32.8013	1			1673	27.192	27.2211	-0.00571988	147.328	0.184103	nan	nan	19.9988	1
1983	11.4809	21.8514	-0.00703874	177.814	0.118246	nan	nan	70.7071	1			974	67.1476	16.9898	-0.00675632	171.286	0.103849	nan	nan	16.1503	1			1674	80.6014	5.90669	-0.00767287	192.472	0.0951784	nan	nan	9.21891	1
1986	80.2856	5.5601	-0.00351048	96.2568	0.248145	nan	nan	12.9416	1			975	38.1616	20.5134	-0.00662619	168.278	0.14551	nan	nan	15.6615	1			1674	92.1045	19.3183	0.00727875	-183.362	0.104797	nan	nan	17.6689	1
1988	118.961	18.6503	-0.00613482	156.92	0.178483	nan	nan	31.7073	1			976	23.4125	15.2461	-0.00383925	103.856	0.183031	nan	nan	15.6615	1			1676	109.984	20.3938	-0.00670006	169.985	0.120342	nan	nan	17.9122	1
1991	70.3113	13.9034	-0.00723784	182.416	0.111481	nan	nan	13.0037	1			979	7.61662	23.0955	-0.0071291	179.903	0.12117	nan	nan	17.6387	1			1677	71.3877	5.59593	-0.00268994	77.2897	0.361175	nan	nan	9.21891	1
1991	8.07028	15.4721	-0.00679609	172.205	0.112597	nan	nan	62.2608	1			979	51.744	12.1359	-0.00590318	151.565	0.316533	nan	nan	15.9582	1			1678	47.1101	25.4266	-0.00364851	99.4475	0.266962	nan	nan	14.5204	1
2000	71.2723	23.4824	-0.00683236	173.043	0.115444	nan	nan	inf	1			980	88.4085	18.5775	-0.00673185	170.72	0.128124	nan	nan	12.5885	1			1682	40.2877	12.6087	-0.00433157	115.237	0.181566	nan	nan	14.5204	1
2011	114.047	12.4832	-0.0059357	152.317	0.15814	nan	nan	22.212	1			981	92.0604	6.53033	-0.00745362	187.404	0.126323	nan	nan	12.5885	1			1685	95.8425	6.13289	0.00502343	-131.229	0.331349	nan	nan	6.51802	1
2015	92.3155	17.0777	-0.00281768	80.2425	0.355781	nan	nan	22.212	1			989	42.67	19.477	-0.00520216	135.361	0.157101	nan	nan	13.1651	1			1685	99.8471	21.1466	-0.00734496	184.892	0.171656	nan	nan	9.30367	1
2016	36.6223	21.0386	-0.00578515	148.837	0.210621	nan	nan	4.53334	1			991	67.7959	18.6053	-0.00623917	159.332	0.110899	nan	nan	21.2692	1			1686	95.0366	12.6009	-0.00635139	161.926	0.245075	nan	nan	6.51802	1
2020	40.2948	23.6964	-0.00609688	156.043	0.270856	nan	nan	4.53334	1			994	48.6024	7.72431	-0.00641857	163.479	0.155466	nan	nan	13.1651	1			1686	22.594	23.8394	-0.00672606	170.586	0.125906	nan	nan	20.9017	1
2023	39.722	10.2072	-0.00670754	170.158	0.175378	nan	nan	10.6383	1			996	87.2828	10.0823	-0.00665058	168.842	0.204585	nan	nan	13.9316	1			1688	104.299	12.9773	-0.00716883	180.821	0.132122	nan	nan	9.27023	1
2024	101.352	11.6126	-0.00646868	164.637	0.189794	nan	nan	22.7112	1			997	92.5381	22.9847	-0.0063632	162.199	0.143513	nan	nan	13.9316	1			1688	40.3673	12.8399	0.0043362	-115.344	0.151566	nan	nan	20.9017	1
2025	45.5048	19.1366	-0.00296023	83.5375	0.327639	nan	nan	6.92367	1			1000	117.744	26.0233	-0.00609477	155.994	0.157037	nan	nan	25.3884	1			1697	13.2151	13.4212	-0.00636065	162.14	0.129705	nan	nan	61.0526	1
2027	79.2874	16.9936	-0.00543102	140.651	0.150132	nan	nan	20.9908	1			1003	46.7158	18.2728	-0.00686486	173.795	0.101125	nan	nan	33.2984	1			1700	73.9719	7.41881	-0.00638709	162.751	0.119586	nan	nan	23.0144	1
2028	60.281	25.9025	-0.00676065	171.386	0.0971416	nan	nan	16.2515	1			1003	89.7651	26.6056	-0.00563717	145.416	0.162304	nan	nan	27.985	1			1701	96.8954	9.46191	-0.00730777	184.033	0.101597	nan	nan	23.0144	1
2033	9.77016	11.3298	-0.00600814	153.991	0.156435	nan	nan	21.9851	1			1006	14.5404	9.69795	-0.00610339	156.193	0.132672	nan	nan	10.5477	1			1708	43.6228	17.6696	-0.00591988	151.951	0.123003	nan	nan	32.9713	1
2035	55.9207	19.5707	-0.00589912	151.471	0.104313	nan	nan	29.8619	1			1008	11.7561	19.8715	-0.00453299	119.893	0.194478	nan	nan	10.5477	1			1711	75.1566	27.2987	-0.00772753	193.736	0.215846	nan	nan	5.57728	1
2037	26.6391	25.4289	-0.00663003	168.366	0.131374	nan	nan	21.9851	1			1009	85.2542	18.0456	-0.00687463	174.02	0.134905	nan	nan	10.2092	1			1714	22.3706	8.54519	0.00649987	-165.358	0.11986	nan	nan	50.6892	1
2041	52.7728	12.4139	-0.00646997	164.667	0.114892	nan	nan	17.0087	1			1011	92.3447	25.3908	-0.00384595	104.011	0.304553	nan	nan	8.43002	1			1714	95.5772	8.1338	0.0073	-183.853	0.112321	nan	nan	28.0052	1
2043	69.2208	16.7452	-0.00717555	180.976	0.1136	nan	nan	17.0087	1			1012	97.0246	12.553	-0.00669814	169.941	0.254148	nan	nan	8.75129	1			1715	70.6361	24.0321	-0.00695276	175.826	0.222503	nan	nan	5.57728	1
2054	90.3083	17.6144	-0.00662269	168.197	0.109957	nan	nan	inf	1			1013	49.5656	17.673	-0.0065992	167.654	0.291352	nan	nan	9.07373	1			1721	13.4022	13.6466	0.00604674	-154.884	0.345333	nan	nan	5.2915	1
2061	55.2261	9.51834	-0.00338625	93.3852	0.23757	nan	nan	8.63858	1			1014	46.0342	9.31465	-0.00699877	176.89	0.340487	nan	nan	9.07373	1			1721	18.6584	14.257	-0.00662501	168.25	0.266814	nan	nan	5.2915	1
2064	46.9836	12.1043	-0.00605995	155.189	0.100871	nan	nan	8.63858	1			1015	84.191	27.5312	-0.00315651	88.0746	0.303617	nan	nan	8.43002	1			1723	94.4985	18.9324	-0.00610763	156.291	0.129765	nan	nan	35.4919	1
2066	5.60553	7.26935	-0.00644545	164.1	0.152696	nan	nan	41.6596	1			1017	102.254	19.5699	-0.0057702	148.491	0.137323	nan	nan	8.75129	1			1726	59.7219	11.8432	-0.00617004	157.734	0.153213	nan	nan	35.4919	1
2072	85.6953	9.80769	-0.0055893	144.31	0.208171	nan	nan	44.4138	1			1017	74.469	25.666	-0.00586201	150.613	0.184497	nan	nan	9.89923	1			1734	77.9495	20.8825	-0.00631469	161.077	0.117132	nan	nan	14.908	1
2073	11.4743	16.7993	-0.00641182	163.323	0.115925	nan	nan	32.0481	1			1018	37.3957	23.1092	-0.00389454	105.134	0.283244	nan	nan	6.30015	1			1738	45.1254	12.6968	-0.00682174	172.798	0.183284	nan	nan	14.536	1
2077	41.4855	5.55623	-0.00654308	166.357	0.128747	nan	nan	32.0481	1			1020	46.196	21.1186	-0.00626153	159.848	0.14347	nan	nan	9.02265	1			1739	89.0522	10.9338	-0.00674811	171.096	0.182567	nan	nan	9.83619	1
2078	106.376	16.5784	-0.00599635	153.719	0.10448	nan	nan	65.8195	1			1022	79.1126	13.0947	-0.00669861	169.952	0.109434	nan	nan	13.4015	1			1739	97.5966	15.8066	-0.00685064	173.466	0.132218	nan	nan	9.83619	1
2084	116.692	14.4	-0.00714464	180.262	0.292457	nan	nan	48.3408	1			1023	32.2716	19.4436	-0.00675868	171.34	0.147453	nan	nan	6.30015	1			1741	52.0926	25.4542	-0.00682993	172.987	0.138919	nan	nan	14.536	1
2089	68.5447	18.7155	-0.00685361	173.535	0.154689	nan	nan	8.4106	1			1024	93.0406	14.7652	-0.00579053	148.961	0.137678	nan	nan	14.0278	1			1745	43.3057	9.33102	-0.00401689	107.963	0.301572	nan	nan	18.3621	1
2092	75.2253	13.6059	-0.00601387	154.124	0.170949	nan	nan	8.4106	1			1026	33.4006	6.96814	-0.007128	179.877	0.157306	nan	nan	7.29508	1			1748	89.2539	13.5937	-0.0040081	107.759	0.191877	nan	nan	31.0749	1
2093	34.3451	18.271	-0.00600957	154.024	0.133195	nan	nan	24.2449	1			1028	22.6096	7.73875	-0.00585585	150.471	0.341755	nan	nan	10.8185	1			1752	120.151	16.9144	-0.00596976	153.104	0.129791	nan	nan	31.0749	1
2095	99.1367	24.5911	-0.00350022	96.0196	0.256458	nan	nan	9.67509	1			1028	14.9122	20.6459	-0.00718673	181.235	0.118981	nan	nan	15.0281	1			1756	73.867	8.69979	-0.00627282	160.109	0.183152	nan	nan	41.6695	1
2097	12.8226	7.10864	-0.0068035	172.376	0.101083	nan	nan	24.2449	1			1031	35.9966	13.7857	-0.00380519	103.069	0.39558	nan	nan	7.29508	1			1758	9.51972	21.9415	-0.00750601	188.615	0.0976404	nan	nan	24.9407	1
2098	63.4466	10.2375	-0.00610985	156.342	0.124851	nan	nan	11.2735	1			1032	46.1369	21.1323	0.00708604	-178.907	0.0731362	nan	nan	12.2626	1			1759	114.319	18.6995	-0.00625791	159.765	0.122727	nan	nan	41.6695	1
2098	89.5267	23.4708	-0.00587172	150.838	0.146128	nan	nan	9.67509	1			1032	43.0385	9.26765	-0.00498883	130.43	0.269534	nan	nan	8.36664	1			1763	32.9729	13.4568	-0.00624037	159.359	0.160443	nan	nan	5.63891	1
2100	115.408	23.5188	-0.0055113	142.506	0.221896	nan	nan	16.3067	1			1036	26.2181	20.5688	-0.00740925	186.379	0.17336	nan	nan	6.27158	1			1768	28.7497	17.1933	-0.00656004	166.749	0.107455	nan	nan	5.63891	1
2103	52.3132	8.46601	-0.0141931	343.189	0.0654935	nan	nan	11.2735	1			1038	29.0435	14.9698	-0.00519616	135.222	0.295136	nan	nan	6.27158	1			1774	75.3399	8.3431	-0.00580577	149.313	0.192443	nan	nan	44.3473	1
2103	44.565	22.3649	-0.00657705	167.142	0.160488	nan	nan	15.9127	1			1047	74.4793	6.77721	-0.00679018	172.069	0.111801	nan	nan	142.748	1			1776	32.0471	17.9566	-0.00639412	162.913	0.171637	nan	nan	7.58152	1
2109	19.8056	16.7312	-0.00646919	164.649	0.119518	nan	nan	22.9493	1			1053	77.9363	17.7913	-0.0210466	501.611	0.0469319	nan	nan	12.6405	1			1776	29.4179	25.0676	-0.00651655	165.743	0.162063	nan	nan	7.58152	1
2110	40.2012	27.2522	-0.00338642	93.3892	0.269813	nan	nan	22.9493	1			1054	63.0131	22.9994	0.006964	-176.086	0.329565	nan	nan	8.43276	1			1777	16.1916	15.2036	-0.00613019	156.813	0.17695	nan	nan	16.0928	1
2116	97.9307	15.974	-0.00424077	113.138	0.223316	nan	nan	33.1533	1			1058	89.2581	12.1699	-0.00659374	167.528	0.139695	nan	nan	12.6405	1			1780	59.1437	19.951	-0.0066374	168.537	0.207054	nan	nan	5.3958	1
2117	65.3467	9.85642	-0.00627965	160.267	0.12094	nan	nan	33.1533	1			1059	57.4553	16.6573	-0.00648398	164.991	0.123733	nan	nan	8.43276	1			1783	58.952	14.5586	-0.00620325	158.501	0.230257	nan	nan	5.3958	1
2124	71.1841	20.0434	-0.00651751	165.766	0.214861	nan	nan	7.19798	1			1061	9.05942	20.5348	-0.00674447	171.012	0.117831	nan	nan	14.1345	1			1784	40.3252	10.2295	-0.00625745	159.754	0.170595	nan	nan	8.3366	1
2125	111.544	5.94912	-0.0064871	165.063	0.111657	nan	nan	42.2601	1			1061	56.5556	7.67295	-0.00471175	124.025	0.323702	nan	nan	9.02931	1			1785	8.71532	21.2638	-0.0071511	180.411	0.113627	nan	nan	20.7394	1
2126	16.4448	16.2244	-0.00704049	177.854	0.198405	nan	nan	15.7218	1			1062	17.1347	8.93429	-0.0067309	170.698	0.11521	nan	nan	14.1345	1			1785	29.387	19.5888	-0.00683107	173.014	0.126953	nan	nan	12.7761	1
2126	65.4965	24.455	-0.00615753	157.444	0.220767	nan	nan	7.19798	1			1063	104.579	26.1195	-0.00591784	151.904	0.165208	nan	nan	11.1016	1			1787	86.0392	21.7884	-0.00663741	168.537	0.158975	nan	nan	28.0354	1
2128	31.6157	20.3503	-0.00566508	146.061	0.117911	nan	nan	15.7218	1			1064	94.2918	21.9449	-0.00677108	171.627	0.135731	nan	nan	11.1016	1			1789	42.1052	18.3739	-0.00656389	166.838	0.125811	nan	nan	8.3366	1
2130	74.5184	26.3215	-0.00612286	156.643	0.147735	nan	nan	9.21302	1			1065	66.3077	14.5555	-0.00415862	111.239	0.175593	nan	nan	11.9362	1			1793	40.2568	9.68906	0.00682211	-172.807	0.246963	nan	nan	8.87935	1
2135	48.9961	17.229	-0.00607469	155.53	0.122454	nan	nan	9.43799	1			1067	35.7089	22.813	-0.00357509	97.7502	0.25002	nan	nan	9.73446	1			1801	22.466	6.84708	-0.003972	106.925	0.278391	nan	nan	75.6432	1
2136	26.0236	13.9544	-0.00683883	173.193	0.0940446	nan	nan	23.2047	1			1068	35.7655	13.0787	-0.00662246	168.191	0.0800373	nan	nan	9.73446	1			1804	97.8187	13.4697	-0.00707354	178.618	0.101276	nan	nan	12.3	1
2137	55.3806	10.2782	-0.00340613	93.8447	0.276006	nan	nan	9.43799	1			1074	39.2284	9.94264	-0.00633662	161.584	0.136518	nan	nan	10.2933	1			1808	108.424	19.6997	-0.00604255	154.787	0.178844	nan	nan	12.3	1
2140	71.5761	19.9819	-0.00611881	156.549	0.134979	nan	nan	9.82078	1			1075	77.4246	7.21917	-0.00676814	171.559	0.109888	nan	nan	26.7509	1			1816	97.0771	24.4542	-0.00623987	159.348	0.143895	nan	nan	30.2364	1
2144	81.3795	19.3981	-0.00666112	169.085	0.110432	nan	nan	9.82078	1			1077	49.0419	6.83661	-0.00685911	173.662	0.224291	nan	nan	10.2933	1			1818	70.7549	9.57528	-0.00673464	170.785	0.185651	nan	nan	30.2364	1
2145	91.9989	8.21115	-0.00324524	90.1258	0.24811	nan	nan	15.4246	1			1078	11.7697	14.3446	-0.00624602	159.49	0.12472	nan	nan	27.8093	1			1832	70.9845	9.53347	0.00708328	-178.844	0.109808	nan	nan	inf	1
2146	58.9391	25.3377	-0.00627436	160.145	0.125826	nan	nan	23.2132	1			1078	99.6673	22.0809	-0.00642199	163.558	0.182959	nan	nan	26.7509	1			1840	18.2726	16.5394	-0.0401142	942.366	0.0391457	nan	nan	93.2575	1
2147	107.122	12.7598	-0.00370882	100.841	0.330046	nan	nan	6.79945	1			1086	73.7341	7.2122	-0.00647766	164.844	0.153878	nan	nan	17.3793	1			1845	111.426	12.1329	-0.00625888	159.787	0.174015	nan	nan	35.0913	1
2148	9.14285	16.6391	-0.00701983	177.377	0.116056	nan	nan	23.4918	1			1087	61.493	19.549	-0.00670114	170.01	0.139063	nan	nan	17.3793	1			1849	8.1634	19.8642	-0.00721799	181.957	0.155135	nan	nan	24.3638	1
2148	113.466	15.2063	-0.00453461	119.93	0.25303	nan	nan	6.79945	1			1091	32.1489	18.513	-0.00697523	176.346	0.111637	nan	nan	9.33221	1			1850	76.632	7.57428	-0.00623701	159.282	0.111215	nan	nan	35.0913	1
2151	114.762	25.3711	-0.00572819	147.52	0.167781	nan	nan	10.247	1			1092	118.798	24.5954	-0.00669456	169.858	0.102183	nan	nan	24.7806	1			1851	32.502	20.9728	-0.0137948	333.984	0.0695562	nan	nan	24.3638	1
2152	32.6337	16.4244	-0.0033795	93.2291	0.263849	nan	nan	10.0391	1			1093	93.0239	14.3106	-0.00687296	173.982	0.133217	nan	nan	4.56416	1			1862	30.8228	11.888	-0.00633233	161.485	0.102163	nan	nan	inf	1
2153	73.0516	6.48826	-0.00692292	175.137	0.200638	nan	nan	14.5314	1			1094	35.327	9.73861	-0.00796107	199.134	0.0965577	nan	nan	9.33221	1			1868	32.2201	17.3732	-0.00650812	165.548	0.268668	nan	nan	11.0104	1
2153	42.4864	14.4987	-0.00649236	165.184	0.123472	nan	nan	10.0391	1			1097	97.1945	12.4564	-0.00608374	155.739	0.18918	nan	nan	4.56416	1			1868	41.4635	23.3555	-0.022684	539.462	0.0498487	nan	nan	11.0104	1
2156	51.9603	7.16935	-0.00439287	116.654	0.300248	nan	nan	8.56037	1			1102	119.89	23.8421	-0.0132783	322.043	0.0607733	nan	nan	25.3916	1			1871	56.5091	22.1309	-0.0062711	160.07	0.103833	nan	nan	15.0954	1
2157	59.3857	11.4288	-0.00664299	168.666	0.127456	nan	nan	8.56037	1			1106	65.2532	12.4986	-0.00712215	179.742	0.106437	nan	nan	24.7097	1			1872	92.5174	25.2668	-0.00637494	162.47	0.225205	nan	nan	36.1445	1
2158	104.179	11.4736	-0.00634879	161.865	0.103478	nan	nan	31.5237	1			1106	89.9311	11.2459	0.00361017	-98.5612	0.240813	nan	nan	24.7097	1			1883	15.9547	17.5063	-0.00749942	188.463	0.105917	nan	nan	9.17375	1
2158	35.8425	26.3665	-0.00631539	161.094	0.102544	nan	nan	12.9472	1			1108	16.3462	8.14515	-0.0069096	174.829	0.12016	nan	nan	15.4167	1			1883	116.832	18.5723	-0.00643788	163.925	0.0980349	nan	nan	44.7742	1
2159	71.3841	8.53864	-0.0064041	163.144	0.0968233	nan	nan	12.3415	1			1110	39.5638	17.9791	-0.00675357	171.222	0.119392	nan	nan	17.7321	1			1884	24.6307	20.487	-0.0061543	157.37	0.141277	nan	nan	9.17375	1
2162	11.5824	23.5115	-0.0064023	163.102	0.116504	nan	nan	24.4276	1			1112	76.2921	18.8486	-0.00665429	168.927	0.126863	nan	nan	36.7386	1			1886	67.4643	7.46204	-0.00717177	180.889	0.0933048	nan	nan	12.3598	1
2163	44.7652	16.9849	-0.0030934	86.6159	0.269677	nan	nan	12.9472	1			1112	22.3749	22.3342	-0.0033757	93.1412	0.316974	nan	nan	15.4167	1			1887	21.9181	8.31603	-0.00730653	184.004	0.205955	nan	nan	10.9555	1
2166	78.7663	14.4903	-0.00303469	85.2588	0.32894	nan	nan	10.4584	1			1116	32.3061	8.11556	-0.00639594	162.955	0.117039	nan	nan	17.3435	1			1887	72.0595	18.9358	-0.00625819	159.771	0.13684	nan	nan	12.3598	1
2168	69.2113	10.2382	-0.00646735	164.606	0.115731	nan	nan	10.4584	1			1119	96.9097	25.0267	-0.00613533	156.931	0.141634	nan	nan	66.7804	1			1889	41.503	23.2816	0.00973389	-240.113	0.107206	nan	nan	17.1022	1
2168	97.5596	10.8299	-0.0128928	313.134	0.0703117	nan	nan	13.4216	1			1121	15.5512	19.6966	-0.0062773	160.213	0.142666	nan	nan	12.5485	1			1891	118.421	15.3305	-0.00910288	225.528	0.0633218	nan	nan	46.5015	1
2170	106.295	21.0198	-0.00636591	162.261	0.118609	nan	nan	13.4216	1			1122	14.0935	7.23304	-0.00679723	172.231	0.0994618	nan	nan	12.5485	1			1895	21.6849	13.2727	-0.00765821	192.133	0.0730106	nan	nan	96.758	1
2170	70.2442	22.1193	-0.00625289	159.649	0.134102	nan	nan	11.438	1			1127	83.9524	10.5809	-0.00686038	173.691	0.118239	nan	nan	23.8459	1			1902	96.8911	8.72922	-0.00675537	171.264	0.235012	nan	nan	34.8519	1
2172	10.8709	23.646	-0.00691367	174.923	0.113901	nan	nan	59.3929	1			1128	60.5917	15.3666	-0.00640204	163.096	0.116183	nan	nan	23.8459	1			1903	62.2925	12.9231	-0.0124977	303.999	0.0527835	nan	nan	34.8519	1
2177	88.2135	21.9556	-0.00618458	158.07	0.1417	nan	nan	21.4317	1			1137	31.3886	8.81829	-0.00916531	226.971	0.133019	nan	nan	45.6982	1			1909	76.435	14.527	-0.00414366	110.893	0.246372	nan	nan	12.9037	1
2177	106.673	11.0666	-0.0044565	118.124	0.180082	nan	nan	21.4317	1			1137	76.8713	13.2502	-0.00611895	156.553	0.254406	nan	nan	45.6982	1			1910	72.1671	26.7045	-0.00696527	176.116	0.110105	nan	nan	12.9037	1
2178	38.1092	7.52315	-0.00639851	163.015	0.155237	nan	nan	12.0486	1			1143	74.8765	15.6405	-0.00813376	203.126	0.108175	nan	nan	16.0979	1			1911	11.3239	25.1227	-0.00683171	173.028	0.141033	nan	nan	45.761	1
2178	49.0226	18.5088	-0.00644407	164.068	0.32829	nan	nan	6.42639	1			1144	13.5825	18.8377	-0.00707913	178.748	0.128649	nan	nan	8.01527	1			1914	101.506	13.2996	-0.00800507	200.151	0.10173	nan	nan	7.48936	1
2179	42.5992	18.7039	-0.00741279	186.46	0.235185	nan	nan	6.42639	1			1146	58.863	17.2865	-0.00660389	167.762	0.106415	nan	nan	16.0979	1			1916	55.9694	15.0807	-0.004672	123.106	0.173494	nan	nan	27.1386	1
2182	12.4388	6.71616	-0.0060728	155.486	0.122805	nan	nan	25.683	1			1146	103.62	18.9044	-0.00581004	149.412	0.193458	nan	nan	28.9285	1			1918	104.21	6.31528	-0.00608441	155.754	0.141389	nan	nan	7.48936	1
2187	114.391	20.4131	-0.00301515	84.807	0.281934	nan	nan	26.4298	1			1148	5.99043	21.4078	-0.00648098	164.921	0.273146	nan	nan	8.01527	1			1921	7.00757	10.6792	-0.00637516	162.475	0.136555	nan	nan	19.8292	1
2189	22.1066	16.8314	-0.00656337	166.826	0.103028	nan	nan	13.8785	1			1150	37.2618	13.4831	-0.00649053	165.142	0.165472	nan	nan	21.9334	1			1921	28.9028	17.0562	0.00594962	-152.638	0.126711	nan	nan	7.79615	1
2189	88.3414	24.882	-0.00635472	162.003	0.10765	nan	nan	26.4298	1			1159	31.6828	8.56641	0.00693656	-175.452	0.18348	nan	nan	14.9728	1			1921	117.567	22.2949	-0.00662241	168.19	0.122606	nan	nan	20.8274	1
2193	8.92241	12.4967	-0.00380605	103.089	0.214959	nan	nan	12.0951	1			1159	83.3242	14.6894	-0.00782743	196.045	0.0912351	nan	nan	52.0031	1			1922	48.3063	6.84043	-0.019875	474.529	0.0629785	nan	nan	21.9284	1
2195	86.0441	20.1668	-0.00714703	180.317	0.117732	nan	nan	61.7391	1			1164	28.0272	23.0861	-0.00590829	151.683	0.226123	nan	nan	14.9728	1			1926	23.1009	22.2637	-0.00685341	173.53	0.117055	nan	nan	7.79615	1
2196	7.33433	24.4871	-0.00700663	177.072	0.125087	nan	nan	12.0951	1			1168	9.11208	7.00581	-0.00606523	155.311	0.143817	nan	nan	18.2977	1			1928	76.5959	14.7789	0.00430667	-114.661	0.31238	nan	nan	5.41032	1
2198	25.3512	8.84945	-0.00708397	178.859	0.0810261	nan	nan	16.8287	1			1171	110.647	9.09871	-0.00624848	159.547	0.107311	nan	nan	101.233	1			1931	81.8863	13.6461	-0.00311505	87.1163	0.427855	nan	nan	5.41032	1
2207	96.3037	23.5119	-0.00571969	147.324	0.196135	nan	nan	inf	1			1172	10.7076	25.2338	-0.00663373	168.452	0.121207	nan	nan	18.2977	1			1932	6.27957	19.0186	-0.00384216	103.924	0.316536	nan	nan	70.4441	1
2213	42.1252	20.2198	-0.00717345	180.928	0.130539	nan	nan	30.639	1			1179	71.3724	17.8889	-0.0076238	191.338	0.10597	nan	nan	18.4281	1			1933	120.955	15.4292	0.00343133	-94.4272	0.395523	nan	nan	39.1096	1
2217	11.4919	19.6273	-0.00579327	149.025	0.172635	nan	nan	11.3692	1			1181	29.6656	22.8868	-0.00614573	157.172	0.142768	nan	nan	42.0051	1			1940	52.0867	12.7038	-0.00295455	83.4064	0.35762	nan	nan	inf	1
2221	21.3526	13.9682	-0.00624994	159.581	0.157979	nan	nan	11.3692	1			1181	100.682	23.3817	-0.0047525	124.967	0.33174	nan	nan	22.5805	1			1946	89.2811	7.66583	-0.00620242	158.482	0.172669	nan	nan	14.2429	1
2221	50.089	15.5111	-0.00604967	154.951	0.118032	nan	nan	28.7779	1			1183	85.7884	6.40968	-0.00725432	182.797	0.112887	nan	nan	7.65028	1			1947	35.5533	10.9053	-0.00369902	100.615	0.216263	nan	nan	27.2829	1
2230	38.5923	8.23986	-0.0069451	175.65	0.113105	nan	nan	52.7573	1			1187	61.7526	9.0521	-0.00679499	172.18	0.111798	nan	nan	17.489	1			1949	112.953	20.3875	-0.00751593	188.845	0.23567	nan	nan	26.8734	1
2230	119.731	20.4536	-0.00659273	167.504	0.215067	nan	nan	6.85871	1			1187	39.0565	13.8872	-0.00673789	170.86	0.236189	nan	nan	23.2055	1			1949	76.3352	13.6041	-0.00477989	125.6	0.185141	nan	nan	14.2429	1
2231	90.646	16.8273	-0.00294911	83.2805	0.3133	nan	nan	28.2027	1			1187	111.687	18.9232	-0.00782716	196.039	0.0870358	nan	nan	28.7632	1			1952	61.9859	17.6632	-0.00653914	166.266	0.132114	nan	nan	14.9123	1
2232	118.672	13.6772	-0.00668528	169.644	0.193873	nan	nan	6.85871	1			1188	79.1975	10.2938	-0.00420958	112.417	0.186863	nan	nan	7.65028	1			1953	40.6005	24.6812	-0.00881453	218.862	0.106728	nan	nan	22.5075	1
2236	15.0035	6.60278	-0.00554415	143.266	0.170523	nan	nan	9.58031	1			1190	75.66	24.3592	-0.00685119	173.479	0.227031	nan	nan	5.76498	1			1958	121.256	12.2837	-0.00750778	188.656	0.120364	nan	nan	81.6024	1
2237	6.36395	10.743	-0.0066603	169.066	0.127297	nan	nan	9.58031	1			1193	44.3055	9.83823	-0.00676673	171.526	0.246133	nan	nan	21.7939	1			1960	39.5064	11.4564	-0.00650968	165.585	0.129462	nan	nan	73.6557	1
2238	37.2659	25.5539	-0.00679302	172.134	0.0858031	nan	nan	16.6412	1			1193	74.6516	18.6831	-0.00646573	164.569	0.179692	nan	nan	5.76498	1			1965	112.65	20.1271	0.00654162	-166.323	0.112589	nan	nan	73.6557	1
2240	53.5088	21.9351	-0.00606357	155.273	0.12611	nan	nan	16.6412	1			1193	60.9858	23.8646	0.00285079	-81.0078	0.341167	nan	nan	14.6151	1			1972	112.299	26.3614	-0.00645875	164.407	0.133357	nan	nan	48.5709	1
2240	77.1992	19.0733	-0.00335735	92.7172	0.272489	nan	nan	23.8627	1			1198	100.085	17.6875	-0.00359945	98.3134	0.259845	nan	nan	25.4527	1			1974	63.7331	27.0394	-0.00692744	175.241	0.113635	nan	nan	34.0538	1
2250	93.6793	25.2052	-0.00632321	161.274	0.114812	nan	nan	inf	1			1202	63.486	15.1711	-0.00711144	179.495	0.0930134	nan	nan	36.6852	1			1979	95.1573	13.9178	-0.00312738	87.4014	0.317969	nan	nan	14.7994	1
2257	119.31	13.0464	-0.00709427	179.098	0.092513	nan	nan	inf	1			1202	10.4676	16.4727	-0.00742633	186.773	0.114236	nan	nan	15.9915	1			1980	108.519	20.2812	-0.00690713	174.772	0.103781	nan	nan	14.7994	1
2263	6.79196	9.53328	-0.00649674	165.285	0.101897	nan	nan	11.5339	1			1202	24.2367	24.6052	-0.00668556	169.65	0.12852	nan	nan	15.9915	1			1980	36.9351	21.7151	-0.00625446	159.685	0.132238	nan	nan	26.9292	1
2265	6.18825	21.0514	-0.00633077	161.449	0.125555	nan	nan	11.5339	1			1209	6.07788	18.3973	-0.00651078	165.61	0.264153	nan	nan	63.5009	1			1983	14.337	7.06908	-0.00677679	171.759	0.115784	nan	nan	26.9292	1
2265	119.337	23.5494	-0.00596288	152.945	0.126267	nan	nan	41.9423	1			1213	69.1288	10.8514	-0.00644549	164.101	0.12725	nan	nan	22.209	1			1987	91.8272	16.4902	-0.00773863	193.992	0.126658	nan	nan	10.1172	1
2269	80.0769	8.79125	-0.0055781	144.051	0.221148	nan	nan	8.5601	1			1213	88.9619	20.8459	-0.00664309	168.668	0.133325	nan	nan	11.9927	1			1990	101.923	15.837	-0.00654074	166.303	0.119702	nan	nan	10.1172	1
2271	13.1593	8.13154	-0.00797	199.341	0.125578	nan	nan	18.6598	1			1214	108.119	5.63642	-0.00654265	166.347	0.129778	nan	nan	17.862	1			1993	32.3167	17.5062	-0.009223	228.304	0.103545	nan	nan	69.6266	1
2272	71.4963	11.6501	-0.00613031	156.815	0.195008	nan	nan	4.35507	1			1215	17.753	8.98441	-0.00281581	80.1992	0.368103	nan	nan	51.4097	1			1999	48.8867	11.8594	-0.00708575	178.901	0.0846841	nan	nan	15.0669	1
2273	87.3276	13.3413	-0.00371946	101.087	0.236258	nan	nan	8.5601	1			1217	100.901	21.975	-0.00675012	171.143	0.167759	nan	nan	5.91949	1			1999	63.9533	11.9415	-0.00395593	106.554	0.18515	nan	nan	13.0828	1
2275	30.7804	14.2704	-0.00764879	191.916	0.169541	nan	nan	13.1798	1			1220	79.2013	13.0634	0.00685316	-173.524	0.106896	nan	nan	17.9742	1			1999	63.9145	27.0137	0.00653549	-166.181	0.103555	nan	nan	14.9787	1
2276	71.5	16.0052	-0.0060987	156.085	0.202977	nan	nan	4.35507	1			1220	94.9906	21.6524	-0.00650941	165.578	0.172861	nan	nan	5.91949	1			2001	92.9804	25.9655	-0.00624391	159.441	0.141052	nan	nan	19.1555	1
2279	43.5561	11.0322	-0.00662763	168.311	0.109862	nan	nan	13.1798	1			1221	20.8161	12.0316	-0.00634116	161.689	0.142579	nan	nan	7.3689	1			2003	75.6794	17.743	-0.00657087	166.999	0.119659	nan	nan	13.0828	1
2290	15.4403	16.2686	-0.00668702	169.684	0.120591	nan	nan	20.1463	1			1223	7.51719	18.2776	-0.0060208	154.284	0.277621	nan	nan	7.36426	1			2008	55.3959	13.2748	-0.00719779	181.49	0.174801	nan	nan	8.21118	1
2292	61.4585	16.6905	-0.00680391	172.386	0.105573	nan	nan	14.9652	1			1225	13.9325	14.6616	-0.00697834	176.418	0.187494	nan	nan	7.36426	1			2011	34.2603	17.8963	-0.00658953	167.43	0.122	nan	nan	21.635	1
2293	34.7233	22.1032	-0.0061479	157.222	0.141328	nan	nan	12.5296	1			1225	107.536	15.3733	-0.00659231	167.495	0.125698	nan	nan	14.0291	1			2012	63.6068	13.2101	-0.010453	256.736	0.0884793	nan	nan	8.08203	1
2294	47.2286	21.3238	-0.00670287	170.05	0.118086	nan	nan	5.69943	1			1228	92.5664	18.7221	-0.00834086	207.913	0.344583	nan	nan	15.3396	1			2015	60.2469	20.5606	-0.00422783	112.839	0.22532	nan	nan	8.08203	1
2295	105.49	20.1235	-0.0059264	152.102	0.171907	nan	nan	6.47182	1			1229	27.5248	24.264	-0.00641511	163.398	0.151351	nan	nan	9.14698	1			2017	119.844	15.8829	-0.00401443	107.906	0.217106	nan	nan	10.0894	1
2298	105.057	26.5808	-0.00607866	155.621	0.166502	nan	nan	6.47182	1			1231	66.7083	6.44588	-0.00733239	184.602	0.104679	nan	nan	17.2002	1			2019	109.963	17.9224	-0.00612748	156.75	0.143226	nan	nan	10.0894	1
2299	43.7458	25.8353	-0.00679714	172.229	0.197788	nan	nan	5.69943	1			1232	19.4945	6.11919	-0.00665396	168.92	0.242441	nan	nan	10.7001	1			2023	57.83	20.5724	-0.00660452	167.777	0.191449	nan	nan	52.2006	1
2299	18.4122	23.9748	-0.00654673	166.441	0.140482	nan	nan	16.353	1			1234	24.0219	15.8143	-0.00648045	164.909	0.133391	nan	nan	9.14698	1			2034	30.015	11.187	-0.00668176	169.562	0.113677	nan	nan	14.3848	1
2300	26.4406	9.72826	-0.00660394	167.763	0.129635	nan	nan	5.98317	1			1234	50.7328	12.82	-0.00585191	150.38	0.181843	nan	nan	17.2002	1			2036	60.6029	22.418	-0.00637907	162.565	0.146624	nan	nan	32.5845	1
2302	45.5862	8.6208	-0.00625434	159.682	0.140834	nan	nan	6.93038	1			1238	12.8165	12.2112	-0.00687615	174.056	0.134666	nan	nan	11.7704	1			2036	16.131	14.9492	-0.00391031	105.499	0.225045	nan	nan	14.3848	1
2302	44.8864	19.7536	-0.00635847	162.089	0.198709	nan	nan	6.18777	1			1238	92.253	18.5571	0.00634782	-161.843	0.137304	nan	nan	41.9146	1			2047	39.6651	17.7905	-0.00656984	166.975	0.118924	nan	nan	11.6565	1
2304	95.0678	25.4657	-0.00632584	161.335	0.273255	nan	nan	45.4758	1			1240	40.5123	20.0602	-0.00685474	173.561	0.102908	nan	nan	28.7865	1			2048	39.2141	6.14279	-0.00668102	169.545	0.103738	nan	nan	11.6565	1
2305	25.1419	15.5688	-0.0074432	187.163	0.10959	nan	nan	5.98317	1			1245	99.6208	20.2917	-0.00616405	157.595	0.20853	nan	nan	14.503	1			2052	15.4096	16.2288	-0.00359358	98.1776	0.292654	nan	nan	24.3057	1
2306	52.4456	9.61016	-0.00707776	178.716	0.109686	nan	nan	6.93038	1			1246	12.9531	12.1614	0.00843033	-209.981	0.2253	nan	nan	44.6398	1			2057	60.7118	24.2003	-0.00637322	162.43	0.12779	nan	nan	23.2176	1
2310	87.3934	19.7423	-0.00826858	206.242	0.103216	nan	nan	17.5791	1			1246	115.977	26.4008	-0.00612531	156.7	0.145937	nan	nan	17.4599	1			2060	77.7443	8.42222	-0.00731606	184.224	0.12118	nan	nan	23.2176	1
2310	69.9147	17.8663	-0.00369603	100.546	0.206436	nan	nan	17.5791	1			1248	57.3689	7.69541	-0.00660527	167.794	0.151512	nan	nan	4.41626	1			2060	13.7803	25.6896	-0.00320489	89.1929	0.311351	nan	nan	4.47393	1
2313	46.5285	19.1277	-0.00309545	86.6632	0.26572	nan	nan	11.3118	1			1248	85.2062	21.8903	-0.00709411	179.094	0.10616	nan	nan	14.503	1			2063	29.966	25.5761	0.0067213	-170.476	0.112035	nan	nan	16.1861	1
2315	52.5475	9.55018	0.00748842	-188.209	0.0915157	nan	nan	11.3118	1			1252	117.063	27.3789	-0.00559144	144.359	0.342936	nan	nan	19.054	1			2065	9.65437	23.9597	-0.00732473	184.425	0.154419	nan	nan	4.47393	1
2317	58.4708	24.2877	-0.00716982	180.844	0.115057	nan	nan	11.0643	1			1253	61.5562	9.09897	-0.00572309	147.402	0.133865	nan	nan	4.41626	1			2067	85.5073	19.2015	-0.00696827	176.185	0.0991702	nan	nan	55.9059	1
2317	87.5479	11.7954	-0.00706005	178.307	0.0932611	nan	nan	11.779	1			1254	51.8444	24.0474	-0.00664497	168.712	0.127552	nan	nan	9.2511	1			2071	19.4218	20.4472	-0.00443019	117.516	0.186639	nan	nan	11.3822	1
2318	77.9747	18.6582	-0.00665045	168.839	0.131032	nan	nan	11.779	1			1255	60.959	22.4642	-0.00684992	173.449	0.146038	nan	nan	9.2511	1			2076	28.442	27.3892	-0.00749735	188.415	0.128289	nan	nan	11.3822	1
2318	22.0223	12.0587	-0.00346954	95.3105	0.255456	nan	nan	25.5054	1			1257	112.516	8.87543	-0.00668292	169.589	0.121044	nan	nan	17.249	1			2077	44.7409	14.5888	-0.00672082	170.465	0.134737	nan	nan	20.7244	1
2321	56.7861	13.3524	-0.00695124	175.791	0.101343	nan	nan	11.0643	1			1258	71.5899	11.9062	-0.00341364	94.0182	0.24039	nan	nan	8.98009	1			2085	54.3118	6.30735	-0.00768495	192.751	0.114541	nan	nan	13.4013	1
2326	113.662	14.4773	-0.00734967	185.001	0.092911	nan	nan	56.8874	1			1259	97.6642	17.648	-0.00569635	146.784	0.174312	nan	nan	10.4892	1			2086	40.9109	6.19348	-0.0182657	437.329	0.0586419	nan	nan	7.33282	1
2326	29.832	11.6017	-0.00687455	174.019	0.122121	nan	nan	14.0986	1			1262	63.2215	15.1638	0.0072229	-182.071	0.113465	nan	nan	8.98009	1			2086	74.1248	16.8633	-0.00681344	172.606	0.147053	nan	nan	22.4496	1
2326	32.0554	25.5238	-0.00614489	157.152	0.152055	nan	nan	14.0986	1			1262	90.326	10.1531	-0.00401969	108.028	0.27448	nan	nan	10.4892	1			2091	48.1383	7.43282	-0.00718002	181.08	0.187837	nan	nan	6.36799	1
2329	43.1001	6.7886	-0.00592585	152.089	0.147775	nan	nan	14.1141	1			1263	56.1859	7.59735	-0.00608295	155.72	0.188203	nan	nan	10.332	1			2093	41.8212	8.23671	-0.00745224	187.372	0.227505	nan	nan	6.36799	1
2339	101.39	10.4733	-0.0070072	177.085	0.120289	nan	nan	inf	1			1264	74.8685	20.8766	-0.00717293	180.916	0.105327	nan	nan	12.9726	1			2096	9.80652	22.6544	-0.00684668	173.374	0.103084	nan	nan	20.8346	1
2346	23.34	17.7074	-0.0064316	163.78	0.137723	nan	nan	10.5833	1			1269	59.0563	8.58877	-0.00671206	170.263	0.10097	nan	nan	20.0254	1			2098	54.8837	6.03878	0.00617208	-157.781	0.287388	nan	nan	13.2461	1
2347	33.4859	20.7185	-0.00583763	150.05	0.17389	nan	nan	10.5833	1			1270	96.4624	6.00739	0.00400753	-107.746	0.332075	nan	nan	18.4384	1			2098	31.0286	14.5966	-0.00682665	172.912	0.115076	nan	nan	12.5271	1
2350	45.955	22.2771	-0.00663312	168.438	0.116614	nan	nan	12.5661	1			1273	11.4855	10.2907	-0.00454507	120.172	0.236697	nan	nan	47.6012	1			2100	21.6079	5.48435	-0.00664027	168.603	0.109138	nan	nan	13.1066	1
2351	67.667	18.3812	-0.00482442	126.629	0.163716	nan	nan	8.01595	1			1275	112.887	14.3867	-0.00648552	165.026	0.18518	nan	nan	6.25934	1			2109	62.4027	6.1804	-0.00730013	183.856	0.10306	nan	nan	inf	1
2356	71.8109	11.5194	-0.00713291	179.991	0.0836391	nan	nan	8.01595	1			1276	68.7419	9.0074	-0.0089503	222	0.0881099	nan	nan	19.2737	1			2119	45.0037	14.7038	0.00680423	-172.393	0.129448	nan	nan	9.77116	1
2357	47.7649	16.1953	-0.00670127	170.013	0.124053	nan	nan	15.3011	1			1278	117.698	10.3824	-0.00636169	162.164	0.20154	nan	nan	6.25934	1			2121	49.318	5.9367	-0.0071454	180.279	0.132114	nan	nan	9.77116	1
2358	22.4843	21.1288	-0.00660081	167.691	0.132369	nan	nan	8.78016	1			1281	49.5404	7.33991	-0.00500105	130.712	0.332185	nan	nan	19.2737	1			2122	111.348	6.90063	-0.00796279	199.174	0.115755	nan	nan	62.0373	1
2358	28.4711	6.91993	-0.00344016	94.6313	0.238428	nan	nan	15.4186	1			1282	100.627	17.6379	-0.00577064	148.501	0.161265	nan	nan	13.0508	1			2130	46.4488	6.38315	-0.0066467	168.752	0.0954635	nan	nan	24.5005	1
2361	63.0651	16.0334	-0.00630281	160.803	0.13459	nan	nan	9.60523	1			1282	25.3814	23.4655	-0.00747805	187.969	0.122884	nan	nan	29.0464	1			2131	66.5428	20.4011	-0.0106907	262.231	0.0769095	nan	nan	18.0628	1
2362	14.2886	24.2785	-0.00603551	154.624	0.135781	nan	nan	7.87737	1			1286	106.5	5.98301	-0.00637279	162.42	0.162535	nan	nan	12.4779	1			2132	120.845	10.5498	-0.00729333	183.699	0.122041	nan	nan	38.1741	1
2364	88.7841	5.85574	-0.00626293	159.881	0.172443	nan	nan	17.5028	1			1288	96.1437	12.9433	-0.00740753	186.339	0.129229	nan	nan	12.4779	1			2132	82.7132	12.3524	-0.00709504	179.115	0.188541	nan	nan	18.0628	1
2364	76.4148	21.5429	-0.00656423	166.845	0.118836	nan	nan	8.30537	1			1293	82.3823	6.03109	-0.00742103	186.651	0.179559	nan	nan	10.9031	1			2138	90.7122	17.6478	-0.00738193	185.747	0.0969366	nan	nan	11.0155	1
2364	57.221	25.3203	-0.00586545	150.693	0.264416	nan	nan	8.49742	1			1294	71.4798	5.91988	-0.0193045	461.341	0.0668678	nan	nan	8.14542	1			2139	81.4978	23.6841	-0.00647816	164.856	0.132149	nan	nan	11.0155	1
2366	53.5944	17.6356	-0.0135164	327.547	0.0727963	nan	nan	8.49742	1			1294	96.0271	12.9604	0.00892928	-221.515	0.217722	nan	nan	4.24422	1			2144	83.9654	12.2822	-0.00523348	136.085	0.195826	nan	nan	11.6659	1
2366	93.2502	24.5493	-0.00621106	158.682	0.145636	nan	nan	17.1018	1			1295	91.8102	12.4796	-0.0095773	236.494	0.206081	nan	nan	4.24422	1			2146	71.8191	21.0018	-0.00667888	169.496	0.108371	nan	nan	14.9521	1
2367	21.1781	20.4592	-0.00721356	181.855	0.14187	nan	nan	7.87737	1			1295	49.7874	25.0268	-0.00773762	193.969	0.102398	nan	nan	13.0386	1			2149	38.0465	25.7168	-0.00711744	179.633	0.107864	nan	nan	24.1379	1
2367	12.5047	8.58065	-0.0063826	162.647	0.136288	nan	nan	14.7081	1			1297	63.8821	8.8565	-0.00640868	163.25	0.24088	nan	nan	8.14542	1			2153	15.104	10.0716	-0.00647179	164.709	0.119354	nan	nan	27.7693	1
2369	73.226	13.8741	-0.00679312	172.136	0.11085	nan	nan	8.30537	1			1299	43.122	9.07555	0.00717823	-181.038	0.151515	nan	nan	9.81354	1			2153	56.9905	10.758	-0.00715046	180.396	0.176636	nan	nan	24.1379	1
2378	111.923	23.7682	-0.00625653	159.733	0.116824	nan	nan	64.9188	1			1299	62.4141	21.7756	-0.00654013	166.288	0.180946	nan	nan	7.15195	1			2160	70.0343	17.1132	-0.00773819	193.982	0.0890949	nan	nan	58.2061	1
2378	42.44	27.1525	-0.00625964	159.805	0.196269	nan	nan	13.9732	1			1301	46.995	18.0925	0.00374927	-101.776	0.317374	nan	nan	9.69742	1			2165	12.6753	27.0078	-0.00652567	165.954	0.150337	nan	nan	58.2061	1
2380	11.8542	14.9833	-0.00504893	131.819	0.158264	nan	nan	9.16441	1			1302	56.6748	17.5082	-0.00592151	151.989	0.261666	nan	nan	7.15195	1			2167	94.0119	11.9979	-0.00698844	176.651	0.299641	nan	nan	18.1151	1
2381	48.327	10.7289	-0.00659211	167.49	0.156109	nan	nan	17.4469	1			1306	119.486	14.0778	-0.00668336	169.599	0.0959869	nan	nan	52.6864	1			2168	110.409	19.6981	-0.00628701	160.437	0.130524	nan	nan	18.1151	1
2383	29.1124	22.954	-0.00621192	158.702	0.135089	nan	nan	13.9732	1			1307	11.824	26.7618	-0.00693843	175.495	0.116992	nan	nan	24.0449	1			2169	68.2801	6.99349	-0.00626327	159.889	0.140259	nan	nan	26.2139	1
2385	6.53543	22.4463	-0.0070844	178.869	0.0922817	nan	nan	9.16441	1			1308	66.9534	10.0573	-0.00640466	163.157	0.113862	nan	nan	23.0725	1			2177	30.2436	13.6481	-0.00628259	160.335	0.178499	nan	nan	15.0626	1
2395	71.7423	6.31872	-0.00330275	91.4551	0.276966	nan	nan	15.595	1			1310	33.7862	16.9731	-0.0039412	106.213	0.198616	nan	nan	17.611	1			2178	119.401	25.6863	0.00578805	-148.904	0.166787	nan	nan	89.9661	1
2395	101.563	18.035	-0.00578181	148.76	0.139181	nan	nan	13.0394	1			1310	49.4283	25.0644	-0.00651665	165.746	0.145748	nan	nan	17.0933	1			2179	15.5351	16.8949	-0.00369367	100.491	0.210155	nan	nan	15.0626	1
2396	26.5576	5.72511	-0.00761409	191.113	0.0945867	nan	nan	11.8481	1			1314	70.4193	5.94247	-0.00691736	175.008	0.116775	nan	nan	14.6074	1			2188	55.6358	10.5379	-0.00625989	159.811	0.152223	nan	nan	13.3003	1
2396	111.951	10.1547	-0.00574045	147.803	0.12212	nan	nan	13.0394	1			1314	65.6774	19.7588	-0.00627471	160.153	0.126088	nan	nan	14.6074	1			2192	68.8244	8.81727	-0.0063239	161.29	0.128182	nan	nan	13.3003	1
2398	62.5911	18.9464	-0.00616029	157.508	0.130943	nan	nan	15.595	1			1317	36.1332	24.6271	-0.00998594	245.94	0.0801476	nan	nan	12.3318	1			2198	17.6833	17.0468	-0.00645123	164.233	0.131974	nan	nan	13.8408	1
2401	35.3279	13.6913	-0.00396237	106.703	0.192994	nan	nan	11.8481	1			1321	111.802	19.5057	-0.0059016	151.529	0.182649	nan	nan	63.5269	1			2199	31.4725	18.2401	-0.00601562	154.164	0.166202	nan	nan	11.0081	1
2404	103.158	25.092	-0.00572928	147.545	0.121847	nan	nan	68.0593	1			1321	48.3834	23.2107	-0.00485458	127.326	0.272015	nan	nan	12.3318	1			2202	81.2135	5.57631	-0.00679313	172.137	0.119669	nan	nan	12.0532	1
2407	14.155	20.8046	-0.00695912	175.973	0.114199	nan	nan	21.4982	1			1324	25.6567	16.9041	-0.00599134	153.603	0.32589	nan	nan	17.6963	1			2202	40.3329	24.7726	-0.00294033	83.0777	0.27237	nan	nan	11.0081	1
2408	35.4695	18	-0.00427926	114.028	0.174061	nan	nan	21.4982	1			1328	43.2223	14.7579	-0.00667214	169.34	0.118425	nan	nan	17.6963	1			2205	93.0146	8.0282	-0.00687051	173.925	0.165168	nan	nan	12.0532	1
2414	57.5171	18.4477	-0.00346387	95.1793	0.22152	nan	nan	19.7949	1			1329	74.7174	25.9719	-0.00360442	98.4282	0.359427	nan	nan	15.9744	1			2206	26.428	6.18191	-0.0066853	169.644	0.110139	nan	nan	23.2155	1
2417	77.0714	21.5243	-0.00768581	192.771	0.0876269	nan	nan	15.4763	1			1330	90.5802	24.0866	-0.00707295	178.605	0.10997	nan	nan	15.9744	1			2207	111.618	18.2203	-0.0072056	181.671	0.0887103	nan	nan	18.6148	1
2418	107.595	18.8962	-0.00608142	155.685	0.140461	nan	nan	8.98785	1			1335	78.1587	5.65446	-0.00725265	182.759	0.217797	nan	nan	20.529	1			2212	93.4891	13.9947	-0.00684039	173.229	0.128439	nan	nan	6.6424	1
2421	85.966	8.85934	-0.00842432	209.842	0.120192	nan	nan	15.3274	1			1335	112.254	8.30793	-0.00650417	165.457	0.211724	nan	nan	4.9194	1			2217	26.3996	6.07223	0.00657322	-167.053	0.136692	nan	nan	67.5556	1
2421	10.0107	11.7082	-0.00672621	170.59	0.118775	nan	nan	15.2719	1			1336	38.709	13.5633	0.00380425	-103.047	0.295155	nan	nan	16.056	1			2217	99.3966	10.9576	-0.00743482	186.97	0.0905009	nan	nan	6.6424	1
2422	98.7462	17.3208	-0.00596046	152.889	0.143159	nan	nan	8.98785	1			1339	107.984	10.7497	-0.00683808	173.176	0.200949	nan	nan	4.9194	1			2225	23.3625	8.02336	-0.0102767	252.66	0.0631931	nan	nan	15.9665	1
2422	9.99322	26.98	-0.00721868	181.973	0.111005	nan	nan	15.2719	1			1340	97.6412	12.1252	-0.00678557	171.962	0.108967	nan	nan	10.4336	1			2225	114.953	10.6207	-0.00602594	154.403	0.110473	nan	nan	32.8885	1
2430	34.4947	26.7256	-0.00780249	195.468	0.131666	nan	nan	41.939	1			1340	16.8945	14.1463	-0.00702795	177.565	0.120747	nan	nan	12.5207	1			2228	12.5526	19.7739	-0.00646565	164.567	0.132864	nan	nan	15.9665	1
2433	75.9934	20.6646	-0.00594399	152.508	0.157162	nan	nan	41.939	1			1341	54.3762	17.0755	-0.0069338	175.388	0.115316	nan	nan	16.056	1			2229	82.2248	7.37431	-0.00687111	173.939	0.125751	nan	nan	32.8885	1
2442	41.7706	13.5227	-0.00733516	184.666	0.146031	nan	nan	14.4306	1			1344	17.7643	26.6367	-0.00672303	170.516	0.0952719	nan	nan	12.5207	1			2246	36.2792	19.4614	-0.00669231	169.806	0.128317	nan	nan	inf	1
2446	53.9508	5.78427	-0.0078232	195.947	0.0993069	nan	nan	14.4306	1			1345	113.525	18.8659	-0.00355319	97.244	0.266774	nan	nan	17.2546	1			2253	94.3435	19.731	-0.00669287	169.819	0.129102	nan	nan	43.7782	1
2453	81.608	8.45589	-0.0064195	163.5	0.137449	nan	nan	10.7459	1			1350	47.3367	17.1013	-0.00624837	159.544	0.13205	nan	nan	66.2115	1			2253	52.683	6.27992	-0.00621488	158.77	0.121914	nan	nan	43.7782	1
2456	91.6746	12.2157	-0.00635115	161.92	0.112987	nan	nan	10.7459	1			1358	67.8093	26.575	-0.00730701	184.015	0.133983	nan	nan	18.0232	1			2259	52.61	6.26459	0.005933	-152.254	0.157105	nan	nan	6.14294	1
2461	8.56011	27.4565	-0.00584572	150.237	0.297643	nan	nan	18.9356	1			1360	49.9133	24.4373	-0.00896801	222.41	0.212612	nan	nan	18.0232	1			2262	109.376	12.0155	-0.00679124	172.093	0.125	nan	nan	17.0881	1
2462	90.878	19.199	-0.00616887	157.707	0.121438	nan	nan	31.4943	1			1362	113.245	26.1916	-0.00596085	152.898	0.101386	nan	nan	35.9032	1			2263	94.1017	19.6761	0.00711907	-179.671	0.105192	nan	nan	17.0881	1
2464	5.75926	8.72924	-0.00654683	166.443	0.150419	nan	nan	18.0367	1			1362	82.2569	8.05939	-0.00382493	103.525	0.236289	nan	nan	23.4854	1			2263	46.4692	6.42716	-0.00667531	169.413	0.160344	nan	nan	6.14294	1
2465	60.5402	10.7426	-0.00651658	165.744	0.105546	nan	nan	21.2283	1			1368	110.422	21.163	-0.00647164	164.705	0.129233	nan	nan	25.976	1			2270	96.5583	19.8655	-0.00552467	142.816	0.15782	nan	nan	33.3773	1
2468	20.8155	18.6607	-0.00684616	173.362	0.120299	nan	nan	18.0367	1			1368	54.1695	7.28089	-0.00750384	188.565	0.209126	nan	nan	32.7617	1			2276	96.4521	19.8936	0.00605781	-155.139	0.145387	nan	nan	13.9431	1
2468	74.4162	26.808	-0.0063461	161.803	0.188874	nan	nan	18.8572	1			1371	86.7828	10.3962	0.00331019	-91.6271	0.25385	nan	nan	25.976	1			2278	83.0007	23.5637	-0.00672436	170.547	0.402908	nan	nan	13.9431	1
2469	88.3203	14.0695	-0.00766047	192.186	0.0858416	nan	nan	18.8572	1			1378	40.013	21.7601	-0.0065319	166.098	0.177703	nan	nan	29.4375	1			2284	113.599	21.7954	-0.00647835	164.86	0.126697	nan	nan	15.028	1
2475	50.1154	12.4422	-0.00609601	156.022	0.214431	nan	nan	8.91886	1			1382	69.4203	20.4277	-0.00663158	168.402	0.128593	nan	nan	14.3871	1			2288	111.195	6.9609	0.00734316	-184.851	0.1146	nan	nan	15.028	1
2476	44.3356	19.2349	-0.0056961	146.778	0.299815	nan	nan	8.91886	1			1385	83.6013	22.8542	-0.00592976	152.179	0.162663	nan	nan	14.3871	1			2289	24.476	17.9385	-0.00664757	168.772	0.117621	nan	nan	69.8051	1
2478	108.25	19.1459	-0.00608039	155.661	0.276432	nan	nan	7.83189	1			1386	48.8353	23.3266	-0.00609324	155.958	0.152385	nan	nan	20.7881	1			2293	93.285	6.18823	-0.0075227	189.001	0.109315	nan	nan	14.5357	1
2478	112.928	12.8643	-0.00655362	166.6	0.23068	nan	nan	7.83189	1			1386	115.17	20.32	-0.00521462	135.649	0.340668	nan	nan	16.0315	1			2297	96.2194	20.4247	-0.00656415	166.844	0.108517	nan	nan	14.5357	1
2479	15.7973	20.6906	-0.00611186	156.389	0.136381	nan	nan	23.8947	1			1387	99.3589	22.9703	-0.00583586	150.009	0.178061	nan	nan	15.7581	1			2301	51.5954	9.70603	-0.0066068	167.83	0.102367	nan	nan	45.8933	1
2479	93.676	9.00703	-0.00630836	160.931	0.128426	nan	nan	17.7538	1			1391	12.4144	13.3729	-0.00616445	157.604	0.113154	nan	nan	37.7566	1			2308	8.36435	11.1376	-0.0063155	161.096	0.118724	nan	nan	27.6607	1
2480	70.2028	7.44905	-0.00302918	85.1313	0.292747	nan	nan	20.6987	1			1398	23.2712	6.65917	-0.00516501	134.502	0.26782	nan	nan	41.8384	1			2308	33.1093	23.4989	-0.00624786	159.533	0.11363	nan	nan	27.6607	1
2483	39.1306	15.5413	-0.00331092	91.644	0.334984	nan	nan	23.8947	1			1398	62.2689	21.8128	-0.00356213	97.4508	0.359975	nan	nan	41.8384	1			2314	115.153	9.54681	-0.00622955	159.109	0.108912	nan	nan	2349.94	1
2486	64.6865	7.54881	-0.00633238	161.486	0.122927	nan	nan	26.7766	1			1401	119.193	20.9687	-0.0136743	331.199	0.0687531	nan	nan	5.92215	1			2323	38.4726	16.091	-0.00678878	172.036	0.171158	nan	nan	8.60535	1
2493	40.1311	16.2525	-0.00421705	112.589	0.217302	nan	nan	inf	1			1404	11.9652	9.79735	-0.00560884	144.761	0.201236	nan	nan	21.7427	1			2325	108.83	8.4333	-0.00714866	180.355	0.0945016	nan	nan	46.5089	1
2502	73.7593	13.6004	-0.00655784	166.698	0.115301	nan	nan	5.28242	1			1405	114.759	24.8946	-0.00761356	191.101	0.247042	nan	nan	5.92215	1			2326	31.5039	21.1397	0.00670733	-170.153	0.169235	nan	nan	8.60535	1
2506	78.9295	14.6836	-0.00329201	91.2067	0.380723	nan	nan	5.28242	1			1408	33.5788	12.1639	-0.00659322	167.516	0.231365	nan	nan	12.1265	1			2329	62.3241	7.88554	-0.00627099	160.067	0.13876	nan	nan	9.05304	1
2506	49.4675	19.5143	-0.00650608	165.501	0.128205	nan	nan	12.6626	1			1408	38.0976	23.417	0.00636125	-162.153	0.142002	nan	nan	12.1265	1			2332	70.8981	10.7914	-0.00491082	128.626	0.239863	nan	nan	9.05304	1
2507	95.2177	15.6569	-0.00618294	158.032	0.1067	nan	nan	12.4621	1			1409	53.9818	7.44076	0.00648731	-165.068	0.184334	nan	nan	14.714	1			2336	21.5922	25.1788	-0.0103127	253.493	0.0833637	nan	nan	51.3621	1
2509	52.7754	7.2913	-0.0075676	190.039	0.144112	nan	nan	12.6626	1			1409	63.6831	22.413	-0.00757095	190.116	0.112981	nan	nan	17.8404	1			2339	113.256	22.2628	-0.00306126	85.873	0.402462	nan	nan	10.9168	1
2509	107.679	15.7704	-0.00586446	150.67	0.192328	nan	nan	9.94261	1			1414	22.4809	14.8585	-0.00394849	106.381	0.217481	nan	nan	21.8309	1			2339	102.939	25.8315	-0.00644738	164.145	0.239392	nan	nan	10.9168	1
2510	12.7605	9.91317	-0.0069767	176.38	0.103186	nan	nan	32.1049	1			1414	44.0406	18.2885	-0.00645581	164.339	0.195422	nan	nan	14.714	1			2343	71.6202	10.2148	0.0027712	-79.1682	0.428392	nan	nan	34.996	1
2511	112.056	6.84291	-0.00737628	185.616	0.215597	nan	nan	9.94261	1			1417	120.812	12.2312	-0.00503859	131.58	0.143612	nan	nan	35.9636	1			2344	16.7724	15.3961	-0.00350957	96.2358	0.215411	nan	nan	44.0851	1
2511	74.1521	22.8992	-0.00675153	171.175	0.114729	nan	nan	8.69007	1			1418	84.9433	9.61999	-0.00635995	162.124	0.145353	nan	nan	5.98365	1			2349	60.7953	17.739	-0.00715321	180.46	0.125956	nan	nan	44.0851	1
2512	65.4828	22.2991	-0.00662585	168.27	0.108835	nan	nan	8.69007	1			1419	63.8178	18.2315	-0.00342624	94.3095	0.302685	nan	nan	10.1609	1			2358	82.6594	23.0786	-0.0107445	263.474	0.103704	nan	nan	23.4659	1
2514	43.9358	17.5828	-0.00661389	167.993	0.120504	nan	nan	13.5666	1			1420	38.9787	12.5901	-0.00392831	105.915	0.223686	nan	nan	15.3696	1			2359	105.717	27.4382	-0.00691176	174.879	0.106555	nan	nan	21.722	1
2516	55.9157	27.1393	-0.00647757	164.842	0.12778	nan	nan	10.7218	1			1423	79.3062	11.627	-0.00690324	174.682	0.157134	nan	nan	5.98365	1			2360	121.098	12.0999	0.00550528	-142.367	0.280457	nan	nan	21.722	1
2519	16.23	14.6711	-0.00763796	191.665	0.125488	nan	nan	9.64754	1			1424	54.1316	15.1623	-0.00622187	158.932	0.107371	nan	nan	10.1609	1			2365	50.9966	6.29747	-0.00691119	174.866	0.122821	nan	nan	13.5174	1
2519	18.2509	24.1046	-0.00676504	171.487	0.138621	nan	nan	9.64754	1			1425	69.3736	14.6367	-0.00731325	184.159	0.101058	nan	nan	7.1214	1			2365	69.8113	24.5121	-0.00923406	228.56	0.270157	nan	nan	8.39333	1
2522	58.5177	10.6147	-0.00557967	144.087	0.18179	nan	nan	22.2828	1			1427	95.1196	10.5491	-0.00687538	174.038	0.118918	nan	nan	15.85	1			2366	74.0295	17.2557	-0.00744964	187.312	0.190357	nan	nan	8.39333	1
2527	37.9596	19.2103	-0.00626243	159.869	0.180891	nan	nan	22.2828	1			1428	112.251	15.3078	-0.00647562	164.797	0.118453	nan	nan	17.7804	1			2368	43.9239	17.8169	0.00380278	-103.013	0.297271	nan	nan	13.5174	1
2535	106.964	17.1595	-0.00624644	159.5	0.114331	nan	nan	11.6299	1			1428	71.08	7.72271	-0.00574682	147.951	0.211476	nan	nan	7.1214	1			2372	78.019	25.8466	-0.00636043	162.135	0.163054	nan	nan	7.27883	1
2536	49.6532	15.7405	-0.00671129	170.245	0.116237	nan	nan	13.8051	1			1430	6.85442	10.533	-0.0066017	167.712	0.177888	nan	nan	47.5093	1			2373	104.291	13.2966	-0.0037954	102.843	0.232118	nan	nan	14.2434	1
2536	116.489	23.8321	-0.00672089	170.467	0.10973	nan	nan	11.6299	1			1430	54.1346	15.1931	0.00524741	-136.407	0.188243	nan	nan	15.2492	1			2375	56.2562	6.28184	-0.00731795	184.268	0.118129	nan	nan	26.642	1
2539	61.562	22.7235	-0.00588575	151.162	0.149696	nan	nan	13.028	1			1430	95.1428	27.2927	-0.00720842	181.736	0.317497	nan	nan	16.7437	1			2375	90.7009	25.0544	-0.00707302	178.606	0.101454	nan	nan	12.0512	1
2543	71.0955	13.8443	-0.00664901	168.805	0.0965569	nan	nan	7.51003	1			1436	81.1589	17.636	-0.00528214	137.209	0.205027	nan	nan	9.79349	1			2375	105.705	27.4697	0.00376197	-102.07	0.240689	nan	nan	14.2434	1
2544	95.3225	13.1292	-0.00635812	162.081	0.140924	nan	nan	22.8547	1			1437	52.4017	7.18564	-0.00655215	166.566	0.156284	nan	nan	26.4705	1			2377	79.7822	18.7846	-0.00567322	146.249	0.333585	nan	nan	5.1919	1
2546	10.8426	22.5548	-0.0067504	171.149	0.110157	nan	nan	42.7222	1			1437	26.7669	13.7846	-0.00300908	84.6668	0.322485	nan	nan	19.3868	1			2379	78.7085	23.8643	-0.00594016	152.42	0.306009	nan	nan	5.1919	1
2548	73.3924	6.69412	-0.00654446	166.389	0.155873	nan	nan	7.51003	1			1438	82.818	27.2879	-0.00616629	157.647	0.171881	nan	nan	9.79349	1			2381	76.4162	12.7009	-0.00667455	169.396	0.138666	nan	nan	6.95277	1
2548	52.32	12.317	-0.00620484	158.538	0.14892	nan	nan	18.8375	1			1441	11.8794	26.2027	-0.00993191	244.691	0.0793522	nan	nan	19.3868	1			2382	12.8429	12.3854	-0.0066395	168.585	0.148054	nan	nan	63.5742	1
2551	109.726	19.4377	-0.00341289	94.001	0.244588	nan	nan	38.504	1			1443	101.148	22.3825	0.00343845	-94.5918	0.241707	nan	nan	12.8824	1			2390	72.4653	10.4121	-0.00583201	149.92	0.146283	nan	nan	16.2026	1
2559	38.3212	23.2088	-0.00300296	84.5252	0.295755	nan	nan	9.49396	1			1444	96.6114	10.3253	-0.00709706	179.162	0.141967	nan	nan	12.8824	1			2390	119.621	7.37008	-0.00659524	167.562	0.0997915	nan	nan	32.3289	1
2560	78.1777	9.4889	-0.00609525	156.005	0.137276	nan	nan	11.5105	1			1449	71.0457	8.46585	-0.00317788	88.5686	0.40102	nan	nan	15.0806	1			2395	21.5306	25.1601	0.00758204	-190.373	0.245534	nan	nan	53.0268	1
2561	29.6289	19.3906	-0.00571632	147.246	0.147548	nan	nan	9.49396	1			1450	55.969	8.12483	-0.003494	95.876	0.356645	nan	nan	15.0806	1			2395	88.1139	14.6125	-0.00672946	170.665	0.131702	nan	nan	16.2026	1
2561	89.4917	7.37063	-0.0066726	169.35	0.125237	nan	nan	11.5105	1			1456	44.556	21.9699	-0.00653687	166.213	0.114013	nan	nan	53.8128	1			2404	62.3584	7.2564	-0.0126545	307.623	0.0528162	nan	nan	24.2379	1
2561	93.978	22.0022	-0.00613206	156.856	0.136966	nan	nan	15.3039	1			1457	97.7154	13.6097	-0.00568406	146.5	0.155243	nan	nan	11.507	1			2407	78.0382	25.7393	0.00638724	-162.754	0.24479	nan	nan	6.15185	1
2563	14.0287	11.7281	-0.00369572	100.539	0.20737	nan	nan	17.3805	1			1459	108.98	11.2617	-0.0067272	170.613	0.132412	nan	nan	11.507	1			2409	82.7242	21.7536	-0.00551937	142.693	0.33509	nan	nan	6.15185	1
2569	54.8095	22.7298	-0.00377289	102.323	0.301785	nan	nan	19.861	1			1465	84.3543	8.2217	-0.0121625	296.251	0.0562012	nan	nan	28.4956	1			2419	102.891	25.7444	0.00654605	-166.425	0.178001	nan	nan	12.1979	1
2569	35.443	27.1341	-0.00586548	150.694	0.174292	nan	nan	19.861	1			1466	50.9547	18.6715	-0.00826657	206.196	0.20127	nan	nan	34.9963	1			2420	69.7372	6.99222	-0.00664581	168.731	0.158522	nan	nan	30.5823	1
2573	79.841	8.45241	-0.00651761	165.768	0.247083	nan	nan	18.0845	1			1470	118.437	8.86951	-0.006229	159.097	0.222243	nan	nan	9.71966	1			2421	99.4993	14.0273	-0.00710065	179.245	0.153751	nan	nan	12.1979	1
2574	104.17	9.63576	-0.0065458	166.419	0.134388	nan	nan	24.3577	1			1474	11.1442	15.7583	-0.00370116	100.664	0.262486	nan	nan	5.59206	1			2432	38.4127	13.7945	-0.00667069	169.306	0.130791	nan	nan	10.5177	1
2575	67.5153	21.6859	-0.00610206	156.162	0.13769	nan	nan	18.0845	1			1474	54.8904	17.0368	-0.00588768	151.207	0.154439	nan	nan	38.1811	1			2433	76.5867	22.8113	-0.0067134	170.294	0.120112	nan	nan	21.0177	1
2577	19.0653	11.8457	-0.00405632	108.874	0.247663	nan	nan	10.9391	1			1479	16.7183	16.2073	-0.00637025	162.362	0.140905	nan	nan	4.81804	1			2435	36.3015	24.0982	-0.00665897	169.035	0.133222	nan	nan	10.5177	1
2582	35.3107	13.9923	-0.00689814	174.564	0.184594	nan	nan	16.3866	1			1483	38.2153	9.55093	-0.00655063	166.531	0.121594	nan	nan	21.9888	1			2436	94.7835	12.2938	-0.00705412	178.169	0.12073	nan	nan	21.0177	1
2582	12.9179	20.894	-0.00734998	185.009	0.0979506	nan	nan	10.9391	1			1483	12.7482	13.4774	0.00303064	-85.1651	0.351032	nan	nan	4.81804	1			2446	91.3996	19.9822	-0.00701467	177.258	0.0905079	nan	nan	14.5981	1
2588	17.9527	15.804	-0.0053159	137.99	0.154372	nan	nan	inf	1			1487	60.1605	8.16759	-0.00518066	134.864	0.184505	nan	nan	21.9888	1			2447	37.1977	9.87601	-0.00693386	175.39	0.118508	nan	nan	29.3538	1
2596	59.4567	14.7408	-0.00603393	154.587	0.104326	nan	nan	11.8292	1			1490	15.176	23.6451	0.00389367	-105.114	0.231752	nan	nan	16.2284	1			2450	76.9279	21.8995	-0.00713772	180.102	0.119641	nan	nan	14.5981	1
2596	39.5668	16.6231	-0.00660004	167.673	0.101854	nan	nan	19.9787	1			1491	19.7586	8.07713	-0.00681571	172.658	0.107208	nan	nan	16.2284	1			2452	66.5293	8.73698	-0.00648152	164.934	0.259543	nan	nan	16.7744	1
2599	59.8195	26.5644	-0.00282206	80.3436	0.342009	nan	nan	11.8292	1			1496	55.4983	9.50199	-0.00659482	167.553	0.136623	nan	nan	18.3443	1			2455	120.62	7.49102	-0.00454723	120.222	0.186865	nan	nan	46.0063	1
2604	75.0364	10.9894	-0.00697951	176.445	0.0991303	nan	nan	21.7746	1			1496	43.0352	22.9624	-0.00727525	183.281	0.117102	nan	nan	18.3443	1			2457	49.1262	20.171	-0.00621834	158.85	0.128025	nan	nan	20.8232	1
2604	110.831	19.0968	-0.00578887	148.923	0.128403	nan	nan	15.646	1			1499	100.065	21.6262	-0.00350884	96.2188	0.295631	nan	nan	46.1864	1			2459	72.5535	10.3325	0.00493109	-129.095	0.168796	nan	nan	25.4094	1
2605	8.26527	24.1643	-0.00643734	163.912	0.305607	nan	nan	8.83184	1			1510	31.1639	11.0674	-0.00751065	188.722	0.111646	nan	nan	8.98362	1			2461	120.726	7.54048	0.00560263	-144.618	0.217725	nan	nan	11.2418	1
2607	7.33084	15.382	-0.00560089	144.577	0.381301	nan	nan	8.83184	1			1510	23.1661	15.159	-0.00440827	117.01	0.268816	nan	nan	8.98362	1			2465	109.543	8.69203	-0.00614474	157.149	0.139432	nan	nan	11.2418	1
2608	98.2161	9.84087	-0.00710155	179.266	0.110644	nan	nan	15.646	1			1513	110.366	16.4126	-0.00658224	167.262	0.11565	nan	nan	79.1102	1			2472	43.4945	8.20451	-0.00689098	174.398	0.248178	nan	nan	21.2327	1
2609	35.5242	26.5069	-0.00660614	167.814	0.230047	nan	nan	5.41369	1			1515	31.5302	22.9913	-0.00631616	161.111	0.173656	nan	nan	11.4587	1			2474	27.0196	21.5988	-0.00681339	172.605	0.117683	nan	nan	18.7152	1
2611	32.0097	22.3891	-0.00713166	179.962	0.251576	nan	nan	5.41369	1			1516	30.9963	10.9733	0.00700936	-177.135	0.108028	nan	nan	12.0298	1			2478	40.7352	8.86532	-0.00887467	220.252	0.117982	nan	nan	18.7152	1
2613	72.9385	13.4769	-0.00377898	102.463	0.215135	nan	nan	16.3171	1			1524	86.0206	23.416	-0.0066142	168.001	0.12899	nan	nan	9.9586	1			2482	62.8559	14.1401	-0.00367978	100.17	0.418789	nan	nan	19.054	1
2614	83.9868	25.4845	-0.00558835	144.288	0.150686	nan	nan	16.3171	1			1525	68.3808	5.84811	-0.00688002	174.145	0.115367	nan	nan	16.3584	1			2484	81.8854	13.1756	-0.00684759	173.396	0.110454	nan	nan	19.054	1
2615	26.3781	18.6054	-0.00667097	169.313	0.143285	nan	nan	6.41241	1			1527	92.5825	11.3924	-0.00630696	160.899	0.149118	nan	nan	13.6976	1			2487	12.4481	18.502	-0.00713151	179.958	0.134864	nan	nan	27.6366	1
2620	22.1488	23.4254	-0.00670163	170.021	0.134545	nan	nan	6.41241	1			1528	43.1439	5.64246	-0.00674812	171.096	0.14063	nan	nan	25.2377	1			2488	40.0456	17.0325	-0.00619391	158.285	0.118355	nan	nan	27.6366	1
2622	53.8154	20.7773	-0.0057808	148.736	0.310026	nan	nan	31.7771	1			1529	76.6884	19.9399	-0.00702173	177.421	0.0823972	nan	nan	9.9586	1			2493	115.975	13.8355	-0.00428016	114.048	0.198502	nan	nan	19.2489	1
2627	86.093	19.7935	-0.00747344	187.862	0.105984	nan	nan	21.6143	1			1534	51.0811	15.5757	-0.00561649	144.938	0.16467	nan	nan	19.0421	1			2494	95.0101	6.05796	-0.00553788	143.121	0.196881	nan	nan	9.58268	1
2629	107.613	17.7809	-0.00654061	166.3	0.196922	nan	nan	21.6143	1			1537	66.799	26.3252	-0.00684511	173.338	0.144024	nan	nan	19.0421	1			2494	56.9895	10.7919	-0.00735217	185.059	0.0918756	nan	nan	15.9163	1
2632	7.13505	22.8259	-0.00782605	196.013	0.0934457	nan	nan	16.8526	1			1544	29.2477	14.366	-0.00629283	160.572	0.12387	nan	nan	18.2459	1			2494	79.8086	16.9339	-0.00817701	204.126	0.253134	nan	nan	17.0501	1
2636	23.2006	17.7357	-0.00589882	151.464	0.141588	nan	nan	13.1342	1			1545	77.7664	25.5562	-0.00650936	165.577	0.148118	nan	nan	10.7219	1			2497	96.7959	15.4728	-0.00731176	184.125	0.303104	nan	nan	9.58268	1
2639	80.2837	12.6939	-0.006739	170.885	0.11241	nan	nan	44.2205	1			1546	54.8221	14.9125	-0.00694329	175.608	0.113322	nan	nan	9.74706	1			2499	41.3092	8.06103	0.00675733	-171.309	0.109878	nan	nan	14.2484	1
2640	36.158	15.5882	-0.00657941	167.196	0.129144	nan	nan	13.1342	1			1547	75.443	15.089	-0.00714431	180.254	0.0984545	nan	nan	10.7219	1			2501	36.283	25.1754	-0.00732081	184.334	0.125805	nan	nan	14.0492	1
2647	117.332	17.3451	-0.00857197	213.255	0.144294	nan	nan	11.9063	1			1549	11.2876	11.1497	-0.00408038	109.43	0.176332	nan	nan	18.2459	1			2502	111.903	18.1609	0.00671508	-170.332	0.133856	nan	nan	15.3443	1
2648	107.864	10.1262	-0.00643924	163.956	0.246692	nan	nan	11.9063	1			1551	46.1524	10.4582	-0.00711787	179.643	0.137359	nan	nan	9.74706	1			2504	28.2133	13.6749	-0.00602433	154.366	0.115562	nan	nan	14.0087	1
2649	91.0449	11.8521	-0.00675659	171.292	0.14513	nan	nan	16.9072	1			1556	110.511	19.1774	-0.0062054	158.551	0.123995	nan	nan	64.9462	1			2508	36.3192	25.1003	0.00664844	-168.792	0.117923	nan	nan	8.98994	1
2655	5.9753	11.8731	-0.00634255	161.721	0.133726	nan	nan	26.8743	1			1560	31.1944	17.1444	-0.00352553	96.6046	0.258873	nan	nan	5.78581	1			2513	27.5505	27.0824	-0.00900574	223.282	0.0903103	nan	nan	8.98994	1
2658	35.2189	6.91016	-0.0135382	328.052	0.0773112	nan	nan	7.95993	1			1562	69.2547	6.68025	-0.0033572	92.7136	0.248093	nan	nan	15.2897	1			2514	28.268	13.697	0.00648747	-165.071	0.108367	nan	nan	13.4046	1
2658	112.414	23.3225	-0.004588	121.164	0.206882	nan	nan	17.6817	1			1564	86.969	17.1477	-0.00839004	209.05	0.162433	nan	nan	4.7725	1			2515	99.4571	6.75746	-0.00808437	201.984	0.117795	nan	nan	58.6318	1
2659	32.7239	14.469	-0.00706923	178.519	0.275167	nan	nan	7.95993	1			1565	84.5348	7.22159	-0.00677842	171.797	0.118626	nan	nan	10.2202	1			2515	44.5085	27.2109	-0.00305608	85.7533	0.3576	nan	nan	7.75724	1
2661	64.6589	17.2689	-0.00696005	175.995	0.103864	nan	nan	30.4726	1			1565	24.0829	11.7357	-0.00555611	143.542	0.314597	nan	nan	4.9295	1			2516	37.1186	24.8521	-0.00580055	149.193	0.143777	nan	nan	7.75724	1
2661	94.9606	20.4921	-0.00660824	167.863	0.184368	nan	nan	17.6817	1			1565	103.059	19.2437	-0.00577794	148.67	0.159083	nan	nan	5.07854	1			2518	13.1168	16.0709	-0.00634324	161.737	0.151249	nan	nan	10.7448	1
2667	49.1874	24.4946	-0.00706618	178.448	0.10689	nan	nan	33.681	1			1565	30.6995	22.909	-0.00323572	89.9056	0.251063	nan	nan	5.78581	1			2521	9.10264	6.10404	-0.00636372	162.211	0.134758	nan	nan	10.7448	1
2669	108.663	11.5133	-0.00645855	164.403	0.0989421	nan	nan	31.6409	1			1567	17.9723	11.0932	0.00705336	-178.152	0.21964	nan	nan	6.14425	1			2523	99.4021	6.6583	0.00660405	-167.766	0.103021	nan	nan	15.6166	1
2670	77.4707	6.20615	-0.00795367	198.963	0.206426	nan	nan	31.6409	1			1568	90.8336	19.948	-0.00658153	167.245	0.223536	nan	nan	4.7725	1			2524	91.7633	23.8239	-0.0140644	340.215	0.073858	nan	nan	18.7886	1
2672	10.8494	13.6578	-0.00898793	222.87	0.073719	nan	nan	17.1558	1			1568	57.6935	23.8393	-0.00509917	132.98	0.199133	nan	nan	6.45988	1			2528	83.8013	5.95515	-0.00670232	170.038	0.121656	nan	nan	15.6166	1
2674	24.1895	24.4449	-0.00496911	129.974	0.154399	nan	nan	16.8214	1			1568	103.926	24.2476	-0.00375202	101.84	0.320476	nan	nan	5.07854	1			2536	57.9297	5.67063	-0.00643619	163.886	0.122787	nan	nan	21.1657	1
2675	38.3103	15.3037	-0.00639665	162.972	0.0915811	nan	nan	16.8214	1			1569	26.6238	7.51148	-0.00336748	92.9512	0.351298	nan	nan	4.9295	1			2537	34.1956	5.65593	-0.00637418	162.452	0.1465	nan	nan	23.7341	1
2677	111.25	14.6414	-0.00700145	176.952	0.104384	nan	nan	14.2799	1			1570	117.696	7.28203	-0.00598867	153.541	0.212439	nan	nan	18.9033	1			2538	77.0486	14.7511	-0.00625305	159.653	0.148314	nan	nan	11.3579	1
2678	98.904	7.46499	-0.00554996	143.4	0.136392	nan	nan	14.2799	1			1571	51.2433	24.1933	-0.00735164	185.047	0.114016	nan	nan	6.45988	1			2540	87.7628	10.9816	-0.0066389	168.572	0.116221	nan	nan	11.3579	1
2682	89.6478	22.4372	-0.00643738	163.913	0.138974	nan	nan	14.5166	1			1574	76.4828	9.85288	-0.00323931	89.9886	0.230123	nan	nan	22.2427	1			2540	48.3929	26.7489	-0.00622226	158.941	0.121076	nan	nan	23.1354	1
2683	48.9935	16.9597	-0.0057034	146.947	0.225113	nan	nan	31.4833	1			1576	36.2705	6.2076	-0.00659186	167.484	0.36358	nan	nan	11.2964	1			2547	17.2097	9.48583	-0.00584456	150.21	0.197892	nan	nan	49.2682	1
2687	96.0055	9.3869	-0.00676787	171.553	0.120202	nan	nan	13.0234	1			1577	43.7624	14.6621	-0.00674677	171.065	0.135988	nan	nan	10.8305	1			2551	82.0939	12.3433	-0.0074066	186.317	0.0855976	nan	nan	15.8136	1
2687	17.6537	13.9569	-0.00642206	163.559	0.116494	nan	nan	31.4833	1			1578	54.458	12.9582	-0.00627947	160.263	0.119711	nan	nan	10.8305	1			2552	66.3186	13.4444	-0.00573308	147.633	0.153751	nan	nan	15.8136	1
2690	118.257	16.4103	-0.00731275	184.148	0.102571	nan	nan	23.3335	1			1578	118.563	25.4549	-0.00648157	164.935	0.130077	nan	nan	44.8792	1			2556	27.1947	18.738	-0.00730422	183.951	0.128218	nan	nan	35.7329	1
2691	90.8673	21.3538	-0.00606301	155.26	0.120403	nan	nan	10.805	1			1593	72.169	15.7044	-0.00692873	175.271	0.1369	nan	nan	22.4287	1			2561	60.6214	6.10898	-0.00701195	177.195	0.143611	nan	nan	26.4042	1
2693	24.1688	23.3573	-0.00666587	169.195	0.105401	nan	nan	8.90435	1			1594	115.17	20.5511	-0.00590579	151.625	0.216526	nan	nan	8.94316	1			2562	27.5672	27.1121	-0.00701334	177.227	0.123419	nan	nan	39.1626	1
2695	85.1873	12.1621	-0.0065105	165.603	0.122924	nan	nan	10.805	1			1595	121.283	14.0229	-0.00663199	168.412	0.179758	nan	nan	8.94316	1			2563	83.5419	19.2173	-0.00751224	188.759	0.090135	nan	nan	26.4042	1
2697	71.2924	8.16265	-0.00664801	168.782	0.121731	nan	nan	14.4591	1			1597	25.5746	7.56534	-0.00621071	158.674	0.119224	nan	nan	14.5595	1			2568	34.7858	14.72	-0.00597121	153.138	0.106902	nan	nan	31.4672	1
2697	13.8381	15.6418	-0.00801339	200.343	0.258236	nan	nan	7.62397	1			1600	8.90331	21.6326	-0.00637614	162.498	0.150862	nan	nan	9.84305	1			2569	65.4373	21.8385	-0.00725864	182.897	0.103659	nan	nan	31.4672	1
2698	31.729	18.653	-0.00346079	95.1081	0.310263	nan	nan	8.90435	1			1601	77.3012	23.2926	-0.00721635	181.919	0.106872	nan	nan	16.1308	1			2578	56.8192	6.12302	-0.0072758	183.294	0.240923	nan	nan	17.1689	1
2699	8.22378	20.7997	-0.00794047	198.658	0.202299	nan	nan	7.62397	1			1602	11.7788	12.2189	-0.00679778	172.244	0.134092	nan	nan	9.84305	1			2578	53.0002	22.8618	-0.00627941	160.262	0.158179	nan	nan	17.1689	1
2704	115.961	25.4995	-0.00505455	131.949	0.157509	nan	nan	29.4157	1			1605	70.7295	6.50549	-0.00409863	109.852	0.227631	nan	nan	5.48063	1			2581	74.4651	7.26404	-0.00695775	175.942	0.134896	nan	nan	17.6827	1
2705	87.2645	19.0359	-0.00696289	176.061	0.107891	nan	nan	29.4157	1			1608	80.8594	25.2799	-0.00617876	157.935	0.171713	nan	nan	19.5638	1			2583	6.62159	12.2081	-0.00677856	171.8	0.14212	nan	nan	47.5865	1
2707	21.4016	16.8705	-0.00637441	162.458	0.122681	nan	nan	65.8984	1			1608	42.4715	16.3895	0.00304975	-85.6068	0.294518	nan	nan	9.96529	1			2585	116.403	20.7072	-0.00532483	138.196	0.166964	nan	nan	44.04	1
2714	89.3815	12.0626	-0.00670982	170.211	0.158511	nan	nan	52.4735	1			1610	67.5326	10.9572	-0.00573666	147.716	0.221757	nan	nan	4.86139	1			2591	88.6964	10.5708	-0.00414736	110.979	0.336049	nan	nan	10.0239	1
2718	37.215	17.7297	-0.00676335	171.448	0.0911234	nan	nan	52.4735	1			1612	36.6007	24.4418	-0.00733543	184.672	0.098446	nan	nan	9.96529	1			2591	73.5129	18.8153	-0.00397538	107.003	0.278291	nan	nan	9.05074	1
2725	56.6596	18.0236	-0.0028401	80.7608	0.297036	nan	nan	8.85582	1			1613	63.3891	8.41458	-0.00491126	128.636	0.352814	nan	nan	4.86139	1			2593	98.267	7.59065	-0.00743651	187.009	0.0989156	nan	nan	10.0239	1
2725	96.9362	9.76029	-0.00599962	153.794	0.142981	nan	nan	41.1155	1			1618	120.886	27.471	-0.00659764	167.618	0.196205	nan	nan	31.6815	1			2593	66.2233	13.4508	0.00506496	-132.189	0.212788	nan	nan	9.05074	1
2727	13.4079	8.46667	-0.00822675	205.275	0.129539	nan	nan	36.7538	1			1620	90.1142	19.9321	-0.00715897	180.593	0.205618	nan	nan	9.82729	1			2594	93.5587	23.0261	-0.00624536	159.475	0.271953	nan	nan	13.3707	1
2730	49.9694	12.2213	-0.00648373	164.985	0.164992	nan	nan	8.67819	1			1624	52.9063	24.2854	-0.00576784	148.437	0.351272	nan	nan	19.5772	1			2595	26.1408	11.1854	-0.00601074	154.051	0.109895	nan	nan	12.6076	1
2731	73.0199	11.8279	-0.00748861	188.213	0.238981	nan	nan	16.7819	1			1625	90.0971	10.1048	-0.00605256	155.018	0.177092	nan	nan	4.79159	1			2598	13.5609	12.0197	-0.00695262	175.823	0.101828	nan	nan	12.6076	1
2731	57.1068	17.1577	-0.0063045	160.842	0.208643	nan	nan	8.67819	1			1628	71.1085	17.0779	-0.00794202	198.694	0.074946	nan	nan	9.88286	1			2601	55.33	7.67975	-0.00598023	153.346	0.164553	nan	nan	15.1592	1
2731	111.115	9.92972	-0.00599031	153.579	0.109753	nan	nan	38.1425	1			1630	94.4049	12.2029	-0.0048078	126.245	0.194966	nan	nan	4.79159	1			2601	93.4418	22.8601	0.00637213	-162.405	0.161412	nan	nan	32.9952	1
2737	119.336	7.53613	-0.00572824	147.521	0.222572	nan	nan	40.4263	1			1632	31.985	7.46997	-0.00590452	151.596	0.23195	nan	nan	33.8896	1			2606	60.4592	21.9448	-0.00312034	87.2387	0.291708	nan	nan	15.1592	1
2737	81.0501	20.5147	-0.00578679	148.875	0.127227	nan	nan	9.22392	1			1633	65.852	8.70897	-0.00677576	171.735	0.161556	nan	nan	9.88286	1			2612	14.3984	16.2884	-0.00649647	165.279	0.146207	nan	nan	44.4421	1
2740	72.6363	24.2946	-0.00373637	101.478	0.281942	nan	nan	9.22392	1			1637	78.5272	6.73135	-0.00677146	171.636	0.10578	nan	nan	12.8285	1			2613	80.6949	6.17418	-0.00765212	191.992	0.12347	nan	nan	24.6722	1
2741	54.6307	27.2215	-0.00602108	154.29	0.156718	nan	nan	18.2419	1			1638	116.296	26.6869	-0.00640783	163.23	0.114136	nan	nan	42.7168	1			2614	58.8215	17.5879	-0.00275284	78.7436	0.379	nan	nan	24.6722	1
2746	112.794	18.9151	-0.005832	149.92	0.138419	nan	nan	15.2909	1			1639	15.4753	9.45134	-0.00633707	161.595	0.157494	nan	nan	28.3653	1			2622	20.3044	11.7398	-0.00636256	162.184	0.12358	nan	nan	68.1488	1
2747	40.8185	8.26571	-0.0075651	189.981	0.131065	nan	nan	18.1775	1			1641	43.7687	7.43323	-0.00643796	163.927	0.1069	nan	nan	28.3653	1			2623	87.5027	23.082	-0.00603392	154.587	0.164545	nan	nan	68.1488	1
2749	26.9901	20.0638	-0.00589421	151.358	0.11254	nan	nan	18.1775	1			1645	95.0513	6.41348	-0.00677151	171.637	0.110692	nan	nan	51.2927	1			2630	81.8275	12.316	-0.00818026	204.201	0.103666	nan	nan	11.8631	1
2749	68.2352	25.6059	-0.00616642	157.65	0.113707	nan	nan	18.552	1			1652	94.9831	17.8755	-0.00671473	170.324	0.144543	nan	nan	10.2523	1			2635	72.076	19.072	-0.00650373	165.447	0.131992	nan	nan	11.8631	1
2750	97.5452	17.7854	-0.00439041	116.597	0.203662	nan	nan	8.12716	1			1652	38.0422	20.3175	-0.00640923	163.263	0.148843	nan	nan	10.5319	1			2642	71.1358	7.66599	-0.00700877	177.121	0.113371	nan	nan	51.1095	1
2751	7.58122	18.2286	-0.00741395	186.487	0.0950896	nan	nan	19.4955	1			1652	104.709	21.117	-0.00631347	161.049	0.20897	nan	nan	9.47427	1			2643	20.1757	11.5703	0.00603366	-154.581	0.152225	nan	nan	51.1095	1
2752	49.7084	24.6391	-0.00725968	182.921	0.113586	nan	nan	18.552	1			1653	114.232	13.0211	-0.00647962	164.89	0.133909	nan	nan	8.2178	1			2650	77.9317	9.36868	-0.00709638	179.146	0.103244	nan	nan	39.0708	1
2755	103.26	23.5636	-0.00579357	149.031	0.14433	nan	nan	8.12716	1			1654	62.7897	18.4959	-0.00646617	164.579	0.125318	nan	nan	13.1435	1			2653	116.921	6.85067	-0.0103792	255.03	0.0634762	nan	nan	39.0708	1
2757	106.473	6.29922	-0.00645164	164.243	0.08812	nan	nan	17.5607	1			1654	114.183	21.2388	-0.00615239	157.326	0.198784	nan	nan	8.2178	1			2661	68.9401	11.5626	-0.00703611	177.753	0.10738	nan	nan	41.7924	1
2763	107.896	12.3878	-0.00642608	163.652	0.123599	nan	nan	48.2626	1			1655	7.77705	16.7288	-0.00603931	154.712	0.164037	nan	nan	20.0157	1			2661	10.3895	10.2507	-0.00590471	151.6	0.140443	nan	nan	10.2692	1
2764	59.8664	19.333	-0.00580019	149.184	0.160648	nan	nan	6.48912	1			1657	27.5134	20.0614	-0.00718462	181.186	0.192379	nan	nan	6.59866	1			2666	19.9159	14.0852	-0.00692666	175.223	0.0968889	nan	nan	10.2692	1
2768	59.6351	12.848	-0.00629428	160.606	0.136352	nan	nan	6.48912	1			1658	58.6439	6.0233	-0.00716743	180.789	0.0906792	nan	nan	13.1435	1			2667	48.9759	11.105	-0.0068077	172.473	0.131249	nan	nan	29.2125	1
2770	93.1807	16.4857	-0.00365793	99.6652	0.218019	nan	nan	20.5108	1			1658	28.0495	13.4846	-0.00732348	184.396	0.181009	nan	nan	6.59866	1			2668	100.431	26.4303	-0.0060613	155.22	0.151106	nan	nan	53.6884	1
2771	112.935	10.9628	-0.00629738	160.677	0.173819	nan	nan	20.5116	1			1660	104.578	15.6067	-0.00643702	163.905	0.127136	nan	nan	16.8948	1			2674	19.9405	13.9663	0.00587063	-150.813	0.142357	nan	nan	7.58944	1
2773	35.6391	6.93433	-0.00658702	167.372	0.108436	nan	nan	9.40308	1			1661	91.7687	26.6229	-0.00540208	139.982	0.207203	nan	nan	16.8948	1			2674	100.545	11.38	-0.00705517	178.194	0.0961935	nan	nan	15.1329	1
2774	72.9177	13.307	-0.00703622	177.756	0.107345	nan	nan	20.5108	1			1664	29.6341	9.48396	-0.00668837	169.715	0.113849	nan	nan	64.4551	1			2674	100.284	26.5107	0.00633721	-161.598	0.122214	nan	nan	15.1329	1
2777	31.5231	15.3887	-0.00410474	109.993	0.205101	nan	nan	9.40308	1			1670	112.962	21.4474	-0.0122941	299.294	0.136236	nan	nan	48.8137	1			2676	41.9158	22.7512	-0.0127314	309.402	0.0701381	nan	nan	16.3365	1
2780	55.4781	8.87722	-0.00670423	170.082	0.129955	nan	nan	24.8242	1			1675	65.1622	11.5494	-0.0063703	162.363	0.220883	nan	nan	5.98723	1			2677	27.4288	15.2011	-0.00650865	165.561	0.16266	nan	nan	7.58944	1
2784	95.6236	24.3984	-0.00536385	139.098	0.17675	nan	nan	9.65036	1			1677	25.8505	10.6933	-0.0068005	172.307	0.117167	nan	nan	12.8552	1			2678	79.8292	22.2609	-0.00638252	162.645	0.14131	nan	nan	18.7322	1
2786	93.6829	14.9452	-0.00580226	149.232	0.217048	nan	nan	9.65036	1			1678	14.7801	17.228	-0.0077802	194.953	0.0921163	nan	nan	12.8552	1			2681	97.1776	15.1948	-0.0062669	159.973	0.125502	nan	nan	18.7322	1
2788	120.97	22.8288	-0.00321005	89.3124	0.264615	nan	nan	25.3954	1			1680	59.3388	12.9401	-0.00674169	170.947	0.14667	nan	nan	5.98723	1			2683	70.1532	5.5637	-0.00647048	164.679	0.133208	nan	nan	19.2983	1
2791	8.29153	13.0215	-0.00656123	166.776	0.108335	nan	nan	13.3947	1			1682	71.6224	16.5713	-0.00653655	166.206	0.158599	nan	nan	11.0079	1			2684	42.1956	14.8239	-0.00617619	157.876	0.124048	nan	nan	29.4513	1
2792	17.7629	22.4931	-0.0036632	99.787	0.262757	nan	nan	13.3947	1			1682	102.522	22.9692	-0.00328758	91.1043	0.288757	nan	nan	23.7046	1			2686	116.228	18.8909	-0.00311561	87.1292	0.301782	nan	nan	12.5414	1
2793	38.7072	23.4676	-0.00584269	150.167	0.135464	nan	nan	13.6366	1			1684	66.1737	26.1361	-0.00765343	192.023	0.134588	nan	nan	11.0079	1			2689	115.274	6.38578	0.00448358	-118.75	0.232486	nan	nan	12.5414	1
2794	38.1506	9.84239	-0.00713988	180.152	0.0904361	nan	nan	13.6366	1			1685	121.059	8.19461	-0.00671948	170.434	0.218938	nan	nan	23.7046	1			2689	73.8681	12.2386	-0.0065593	166.732	0.139605	nan	nan	25.7109	1
2795	90.3241	5.93793	-0.00678357	171.916	0.113394	nan	nan	36.4385	1			1687	30.8166	15.9351	-0.00679657	172.216	0.120012	nan	nan	7.09851	1			2690	51.8125	25.4523	-0.00757401	190.187	0.107939	nan	nan	25.7109	1
2795	60.8251	27.3288	-0.00620682	158.584	0.149579	nan	nan	22.4523	1			1689	101.443	21.6569	-0.00530751	137.796	0.202357	nan	nan	22.5671	1			2698	51.7001	25.418	0.00806911	-201.631	0.103593	nan	nan	inf	1
2800	26.4472	19.6794	-0.00638093	162.608	0.138501	nan	nan	10.0577	1			1692	26.0399	10.6843	0.00641802	-163.466	0.238394	nan	nan	7.09851	1			2706	16.2245	6.08807	-0.00615037	157.279	0.138403	nan	nan	15.0931	1
2803	38.4926	7.55631	-0.00432749	115.142	0.249336	nan	nan	9.01663	1			1693	49.8496	26.6057	-0.00657806	167.165	0.107843	nan	nan	9.94374	1			2707	46.0823	10.8357	-0.00621248	158.715	0.132922	nan	nan	19.1007	1
2803	29.7334	9.69531	-0.00594663	152.57	0.132899	nan	nan	9.01663	1			1693	79.0896	18.5559	-0.00641435	163.381	0.151135	nan	nan	20.5775	1			2710	27.6719	15.9246	-0.0703049	1640.24	0.0430884	nan	nan	15.0931	1
2803	17.4531	15.178	-0.0064072	163.216	0.135255	nan	nan	10.0577	1			1697	13.6266	27.3561	-0.00640648	163.199	0.151185	nan	nan	12.3464	1			2712	120.534	20.1087	-0.00695594	175.9	0.123881	nan	nan	49.923	1
2807	77.2988	25.5077	-0.00382102	103.435	0.196907	nan	nan	16.2233	1			1698	58.8844	22.4523	-0.00679683	172.222	0.137281	nan	nan	9.94374	1			2714	72.0141	8.35616	0.00299975	-84.4511	0.299466	nan	nan	7.83902	1
2810	64.2674	15.8445	-0.00681982	172.754	0.103923	nan	nan	11.276	1			1699	23.0989	19.4373	-0.00362538	98.9127	0.268126	nan	nan	12.3464	1			2716	27.6792	15.9034	0.0736474	-1717.5	0.0391428	nan	nan	39.2902	1
2811	50.1285	13.1445	-0.00371157	100.905	0.221271	nan	nan	7.81164	1			1703	41.6796	5.98249	-0.00365909	99.692	0.220797	nan	nan	22.9406	1			2718	66.9379	14.3296	-0.00722685	182.162	0.112277	nan	nan	7.83902	1
2814	71.4893	7.18465	-0.00414859	111.007	0.202836	nan	nan	11.276	1			1706	73.643	19.3942	-0.00653404	166.148	0.152287	nan	nan	25.4319	1			2721	101.681	12.5989	-0.00739911	186.144	0.132774	nan	nan	14.0733	1
2816	51.9391	5.54559	-0.00696463	176.101	0.112741	nan	nan	7.81164	1			1710	21.5979	21.7725	-0.00621231	158.711	0.145942	nan	nan	26.9246	1			2723	110.695	23.4066	-0.00689326	174.451	0.142914	nan	nan	14.0733	1
2817	112.978	7.3503	-0.00634277	161.726	0.0945712	nan	nan	41.4893	1			1711	48.488	23.1364	-0.00678365	171.918	0.122937	nan	nan	25.4319	1			2724	29.8367	26.7629	-0.0065044	165.462	0.157518	nan	nan	18.5264	1
2823	18.1723	17.6378	-0.00682243	172.814	0.103688	nan	nan	62.241	1			1711	103.598	21.7689	-0.0061969	158.354	0.163536	nan	nan	30.0493	1			2724	8.6869	27.4478	-0.00620213	158.475	0.174234	nan	nan	21.1609	1
2823	79.7666	26.5865	-0.00621496	158.772	0.14857	nan	nan	62.241	1			1719	72.2876	23.6903	-0.00816881	203.936	0.363833	nan	nan	12.7796	1			2725	29.7362	8.23684	-0.00736564	185.37	0.119597	nan	nan	18.5264	1
2829	56.4301	21.049	-0.00672733	170.616	0.0901682	nan	nan	39.388	1			1720	59.4782	19.7693	-0.00714581	180.289	0.0980678	nan	nan	13.3961	1			2725	66.9449	14.5679	0.00696027	-176	0.174174	nan	nan	7.96622	1
2834	17.0859	22.9066	-0.00677239	171.657	0.163299	nan	nan	39.388	1			1724	80.0898	13.5688	-0.00793278	198.48	0.110385	nan	nan	8.6371	1			2726	67.5056	6.62146	-0.00708777	178.947	0.190519	nan	nan	7.96622	1
2846	53.5218	20.3612	-0.00630922	160.951	0.105709	nan	nan	20.966	1			1726	64.6783	10.3878	-0.00685579	173.585	0.14687	nan	nan	9.33	1			2738	116.565	12.0955	-0.00658026	167.216	0.129154	nan	nan	13.937	1
2849	73.1556	13.0069	-0.00408138	109.453	0.219344	nan	nan	20.966	1			1726	97.94	16.0024	-0.00367165	99.9824	0.299687	nan	nan	6.56626	1			2738	120.27	25.531	-0.00606203	155.237	0.279378	nan	nan	13.937	1
2850	13.9599	18.0545	-0.00594715	152.581	0.133361	nan	nan	15.0185	1			1727	73.647	7.81645	-0.00588223	151.081	0.287302	nan	nan	8.6371	1			2743	44.8176	25.0267	-0.0065706	166.993	0.161281	nan	nan	54.1823	1
2854	28.4447	22.0227	-0.00629017	160.51	0.12	nan	nan	15.0185	1			1727	26.2695	17.663	-0.00670492	170.098	0.113877	nan	nan	39.0918	1			2747	97.5652	12.6408	-0.00660991	167.901	0.173059	nan	nan	54.1823	1
2856	110.977	27.0896	-0.00591761	151.899	0.155142	nan	nan	15.429	1			1730	100.052	9.7852	-0.00707088	178.557	0.117604	nan	nan	6.56626	1			2756	80.2573	24.8963	-0.00581597	149.549	0.163353	nan	nan	18.9918	1
2856	71.86	23.6243	-0.0071009	179.251	0.126417	nan	nan	10.9817	1			1736	47.9708	14.3945	-0.00644293	164.041	0.11519	nan	nan	12.3197	1			2756	53.3854	20.947	-0.00642314	163.584	0.125603	nan	nan	27.1605	1
2857	74.2137	12.8977	-0.00630399	160.83	0.197376	nan	nan	10.9817	1			1737	86.5579	14.895	-0.00901466	223.488	0.178303	nan	nan	13.0837	1			2760	92.4381	10.3251	-0.00832164	207.469	0.23115	nan	nan	7.36589	1
2858	108.295	11.8955	-0.00535206	138.826	0.124724	nan	nan	15.429	1			1737	74.603	20.2113	-0.00620297	158.495	0.130736	nan	nan	13.0837	1			2764	85.155	11.4267	-0.0139624	337.857	0.0568311	nan	nan	7.36589	1
2861	61.5168	19.1062	-0.00643403	163.836	0.104781	nan	nan	11.287	1			1737	40.8443	24.4438	-0.00679136	172.096	0.120033	nan	nan	12.3197	1			2765	75.7433	16.0633	-0.00403931	108.481	0.355903	nan	nan	10.4918	1
2863	22.2294	15.1184	-0.00656407	166.842	0.11362	nan	nan	39.4893	1			1737	21.1948	27.0563	-0.00529957	137.612	0.187151	nan	nan	7.65695	1			2766	101.567	5.79287	-0.00781947	195.861	0.115968	nan	nan	17.3524	1
2864	87.0688	22.1061	-0.00624193	159.395	0.174407	nan	nan	25.7275	1			1738	19.7049	5.76473	-0.00638247	162.644	0.157931	nan	nan	14.2694	1			2769	119.675	8.98308	-0.00733495	184.661	0.165131	nan	nan	18.3866	1
2877	45.6492	14.9976	-0.00837122	208.615	0.0943975	nan	nan	18.6679	1			1738	61.6262	15.2584	-0.00366262	99.7736	0.274838	nan	nan	13.6827	1			2772	92.2812	10.1288	0.00742632	-186.773	0.116661	nan	nan	27.4179	1
2880	80.7391	8.9794	-0.0116539	284.496	0.0664078	nan	nan	8.07747	1			1739	29.6067	17.3178	-0.00623357	159.202	0.150322	nan	nan	6.93589	1			2776	44.8487	24.9442	0.00701762	-177.326	0.134075	nan	nan	10.1195	1
2880	26.984	15.3118	-0.00668935	169.738	0.106861	nan	nan	18.6679	1			1742	23.0683	19.6321	0.00379526	-102.84	0.339407	nan	nan	6.93589	1			2776	54.9394	25.7072	-0.0074045	186.269	0.118915	nan	nan	10.1195	1
2880	89.6134	18.8481	-0.00624995	159.581	0.10922	nan	nan	7.77358	1			1742	8.1741	18.2175	-0.00447035	118.445	0.240942	nan	nan	14.9613	1			2777	40.4197	6.73912	-0.0074003	186.172	0.154564	nan	nan	6.82162	1
2884	82.0763	16.9454	-0.00624764	159.527	0.123396	nan	nan	7.77358	1			1745	113.478	23.2022	-0.00687152	173.949	0.13077	nan	nan	67.3707	1			2778	110.551	13.0082	-0.0064907	165.146	0.148237	nan	nan	11.5617	1
2886	67.0791	15.0692	-0.00661542	168.029	0.102169	nan	nan	15.1141	1			1745	41.0035	24.4565	0.00580741	-149.351	0.361944	nan	nan	5.54953	1			2779	47.2154	7.33282	-0.00698901	176.664	0.157266	nan	nan	6.82162	1
2887	22.8516	17.6866	-0.00630753	160.912	0.138472	nan	nan	44.3049	1			1745	34.4262	13.8285	0.00420755	-112.37	0.259761	nan	nan	10.1217	1			2783	101.619	5.66745	0.00670048	-169.995	0.210377	nan	nan	11.5617	1
2893	88.7827	13.5152	-0.00716372	180.703	0.097887	nan	nan	17.6951	1			1746	46.1854	26.4427	-0.00697812	176.413	0.247476	nan	nan	5.54953	1			2785	79.5208	9.83039	-0.00675271	171.202	0.26902	nan	nan	22.487	1
2893	112.698	14.9372	-0.00594749	152.589	0.177998	nan	nan	6.48877	1			1748	25.5702	18.7295	-0.00673322	170.752	0.14718	nan	nan	10.1217	1			2788	37.9628	21.4442	-0.00498103	130.249	0.442307	nan	nan	9.08951	1
2896	106.3	16.017	-0.00666682	169.217	0.123411	nan	nan	6.48877	1			1751	45.4826	14.4309	-0.00613867	157.009	0.128203	nan	nan	12.0323	1			2790	46.7153	23.8966	-0.00641218	163.331	0.147219	nan	nan	9.08951	1
2899	60.5679	27.4825	-0.00668846	169.717	0.0944047	nan	nan	21.9072	1			1752	91.1083	20.0372	-0.00561186	144.831	0.33376	nan	nan	27.1652	1			2795	18.075	16.3937	0.0037749	-102.369	0.234053	nan	nan	29.6067	1
2900	61.476	5.59403	-0.00364388	99.3405	0.256105	nan	nan	12.3616	1			1757	64.4093	25.0481	-0.00675033	171.147	0.138275	nan	nan	16.554	1			2796	110.518	5.63568	0.0056565	-145.863	0.128199	nan	nan	8.69156	1
2904	49.3858	8.1701	-0.00608435	155.753	0.117235	nan	nan	12.3616	1			1758	86.9981	11.7164	-0.00325408	90.3299	0.431023	nan	nan	11.946	1			2800	90.2435	17.2673	-0.00910092	225.482	0.0708103	nan	nan	11.2369	1
2906	77.3102	7.26073	-0.00678218	171.884	0.117008	nan	nan	27.9392	1			1759	75.0709	12.3846	-0.00584674	150.26	0.361006	nan	nan	11.946	1			2800	118.707	8.54763	-0.00668964	169.744	0.160247	nan	nan	8.69156	1
2909	109.281	23.1338	-0.00594726	152.584	0.142891	nan	nan	35.6947	1			1763	118.908	23.6022	-0.00586102	150.591	0.139507	nan	nan	19.0765	1			2804	101.415	18.479	-0.00630601	160.877	0.135839	nan	nan	11.2369	1
2918	98.449	20.7192	-0.00577338	148.565	0.146452	nan	nan	89.0595	1			1764	45.034	18.0935	-0.00644953	164.194	0.127216	nan	nan	30.5746	1			2811	119.497	16.7967	-0.00461934	121.889	0.307165	nan	nan	39.0341	1
2919	9.52129	15.8771	-0.00674806	171.095	0.126972	nan	nan	10.6358	1			1764	88.0174	10.6081	-0.00355761	97.3463	0.215072	nan	nan	13.0678	1			2812	81.2481	9.00627	-0.00475639	125.057	0.175836	nan	nan	27.8977	1
2923	6.66771	26.1229	-0.00688947	174.364	0.209899	nan	nan	6.85811	1			1766	100.893	17.3282	-0.00538097	139.494	0.153769	nan	nan	9.83017	1			2813	59.5286	26.5147	-0.00625951	159.802	0.165495	nan	nan	27.8977	1
2924	108.746	7.01983	-0.0064072	163.216	0.129051	nan	nan	68.2997	1			1770	92.6651	11.9491	-0.00596938	153.095	0.126219	nan	nan	9.83017	1			2814	9.75969	16.7388	-0.0032266	89.6948	0.280221	nan	nan	45.5247	1
2928	11.3693	21.13	-0.00688864	174.344	0.143368	nan	nan	6.85811	1			1773	15.5269	19.0064	-0.00438607	116.496	0.212124	nan	nan	37.5959	1			2819	54.4668	25.3281	-0.00597704	153.272	0.166634	nan	nan	20.7011	1
2928	43.5774	27.4627	-0.00518289	134.915	0.355471	nan	nan	32.8248	1			1774	116.983	22.9482	-0.00606367	155.275	0.19641	nan	nan	26.6897	1			2820	8.0961	18.8273	-0.00470126	123.782	0.19888	nan	nan	4.57589	1
2930	79.5859	6.15135	-0.00463907	122.345	0.190111	nan	nan	41.8425	1			1777	66.686	17.0519	-0.00855112	212.773	0.0967987	nan	nan	11.5777	1			2822	48.1135	5.62598	-0.00689762	174.552	0.0996211	nan	nan	20.7011	1
2939	22.9588	17.4909	-0.0037541	101.888	0.217098	nan	nan	10.8447	1			1777	52.7125	13.467	-0.00595901	152.855	0.228976	nan	nan	8.11528	1			2824	93.6647	20.2248	-0.00663714	168.531	0.157931	nan	nan	31.1135	1
2941	56.6386	20.6781	-0.00619409	158.29	0.151328	nan	nan	29.2044	1			1779	59.027	8.36953	-0.00676037	171.379	0.201699	nan	nan	8.11528	1			2825	8.6128	23.3739	-0.00801621	200.409	0.191595	nan	nan	4.57589	1
2944	28.1316	27.0223	-0.00641314	163.353	0.127433	nan	nan	10.8447	1			1781	117.07	6.64736	-0.0301754	712.627	0.0574456	nan	nan	18.9548	1			2827	121.092	5.53464	-0.00638311	162.659	0.121344	nan	nan	4.96652	1
2946	97.9653	12.2198	-0.00589621	151.404	0.135999	nan	nan	42.1834	1			1785	98.9237	12.1235	-0.00616024	157.507	0.145695	nan	nan	18.9548	1			2827	15.3319	21.9181	-0.00688498	174.26	0.26136	nan	nan	6.87504	1
2956	16.9169	18.6804	-0.00654026	166.291	0.120679	nan	nan	80.5011	1			1788	72.6787	22.7673	-0.00639501	162.934	0.120812	nan	nan	28.3212	1			2832	116.921	8.2308	-0.00898929	222.902	0.10033	nan	nan	4.96652	1
2957	97.1233	11.7991	-0.00761609	191.16	0.127708	nan	nan	80.5011	1			1792	42.6528	15.2634	-0.00630502	160.854	0.290889	nan	nan	6.3052	1			2833	106.754	11.2673	-0.00459095	121.232	0.291667	nan	nan	10.6107	1
2963	59.1389	24.3463	-0.00649193	165.174	0.256805	nan	nan	5.39781	1			1794	36.6645	13.2897	-0.0068831	174.216	0.321426	nan	nan	6.3052	1			2835	93.8575	26.0032	-0.00716142	180.65	0.129412	nan	nan	19.5823	1
2966	64.3976	25.564	-0.00728342	183.47	0.219816	nan	nan	5.39781	1			1795	25.8585	9.77191	0.0175273	-420.262	0.0789968	nan	nan	10.0455	1			2836	58.1943	22.1788	-0.00519037	135.088	0.138535	nan	nan	23.1314	1
2969	107.24	18.5252	-0.00647396	164.759	0.109721	nan	nan	16.4243	1			1795	28.2303	19.5334	-0.0185821	444.644	0.088828	nan	nan	10.0455	1			2840	35.2544	19.2087	-0.00592552	152.081	0.105896	nan	nan	16.1173	1
2972	90.8383	17.6616	-0.00328817	91.118	0.290006	nan	nan	10.1801	1			1795	86.3575	24.0251	-0.00721027	181.779	0.131865	nan	nan	9.34908	1			2845	19.8361	14.514	-0.0033918	93.5135	0.219155	nan	nan	16.1173	1
2975	81.5653	21.8623	-0.00905009	224.307	0.0821826	nan	nan	7.06692	1			1797	58.0038	16.1789	-0.00581648	149.561	0.149636	nan	nan	15.3783	1			2846	65.1696	15.6514	-0.00415751	111.213	0.234904	nan	nan	45.3478	1
2976	41.1001	26.2404	-0.00609611	156.025	0.139409	nan	nan	34.426	1			1797	94.1583	18.8721	-0.00607797	155.605	0.210541	nan	nan	9.34908	1			2855	96.6805	27.3763	-0.00657322	167.053	0.123045	nan	nan	12.4371	1
2977	11.6604	8.39509	-0.00658714	167.375	0.152358	nan	nan	33.1656	1			1803	81.0986	12.2701	-0.0030866	86.4586	0.296393	nan	nan	17.6279	1			2856	53.9975	25.2038	0.00713314	-179.996	0.102442	nan	nan	12.2284	1
2979	81.6629	14.796	-0.00697694	176.385	0.117467	nan	nan	7.06692	1			1805	98.3454	15.9156	-0.00311303	87.0696	0.349058	nan	nan	17.6279	1			2858	107.723	21.6546	-0.00640646	163.199	0.133675	nan	nan	12.4371	1
2982	43.4456	17.864	-0.00716905	180.826	0.117871	nan	nan	11.6032	1			1807	63.9591	24.568	-0.00382746	103.584	0.242134	nan	nan	21.095	1			2860	57.5053	13.4894	-0.00682241	172.813	0.105499	nan	nan	12.2284	1
2985	70.5086	7.23366	-0.00721001	181.773	0.105331	nan	nan	13.6972	1			1817	35.8206	5.56648	-0.00649917	165.342	0.121282	nan	nan	28.1681	1			2860	43.1911	15.8307	-0.00624261	159.411	0.138861	nan	nan	14.305	1
2985	52.4267	25.2107	-0.00657144	167.012	0.136441	nan	nan	11.6032	1			1817	91.483	8.18654	-0.0072862	183.534	0.113776	nan	nan	30.224	1			2869	61.0693	15.708	-0.00354051	96.9511	0.23208	nan	nan	inf	1
2986	119.374	22.3396	-0.00660831	167.864	0.113068	nan	nan	51.1473	1			1820	58.2018	22.6699	-0.00700055	176.931	0.236613	nan	nan	6.33925	1			2883	77.7663	22.4009	-0.00713454	180.028	0.118375	nan	nan	inf	1
2989	60.0596	16.0898	-0.00635003	161.894	0.125743	nan	nan	11.8934	1			1821	64.4742	21.7518	-0.00727622	183.303	0.282734	nan	nan	6.33925	1			2893	44.3977	26.9712	-0.00605597	155.097	0.155664	nan	nan	13.3787	1
2995	32.8558	6.00288	-0.0063504	161.903	0.115898	nan	nan	25.2842	1			1822	6.81239	19.2727	-0.00453532	119.946	0.200744	nan	nan	32.0833	1			2896	37.1159	15.7478	-0.00705199	178.12	0.219653	nan	nan	13.3787	1
2997	57.9443	9.14222	-0.00639977	163.044	0.129616	nan	nan	24.9942	1			1823	53.9701	7.70346	-0.00432797	115.153	0.179988	nan	nan	15.5531	1			2903	90.8994	13.3978	-0.006742	170.955	0.1093	nan	nan	35.5549	1
3000	82.8924	7.62344	-0.00684376	173.307	0.107915	nan	nan	17.8499	1			1824	76.5205	22.0723	-0.00550774	142.424	0.293462	nan	nan	6.12347	1			2908	55.4227	15.7549	-0.00710453	179.335	0.131184	nan	nan	35.5083	1
3001	27.9372	14.9236	-0.00376936	102.241	0.252282	nan	nan	10.7094	1			1827	87.628	17.3926	-0.00765166	191.982	0.209042	nan	nan	7.24634	1			2909	90.8457	13.2937	0.00718057	-181.093	0.138214	nan	nan	35.5083	1
3004	94.3726	21.2918	-0.0061892	158.177	0.128917	nan	nan	17.8499	1			1828	6.13527	14.1349	-0.00685359	173.534	0.170252	nan	nan	48.2653	1			2915	24.1885	11.388	-0.00637589	162.492	0.139689	nan	nan	7.54189	1
3005	18.5378	20.056	-0.0126831	308.286	0.0761848	nan	nan	10.7094	1			1829	82.6187	22.6286	-0.00762855	191.448	0.2688	nan	nan	6.12347	1			2915	24.116	18.9296	-0.00672959	170.668	0.136163	nan	nan	7.54189	1
3015	103.664	25.5226	-0.00639751	162.992	0.13755	nan	nan	12.2292	1			1830	63.1902	24.9237	-0.00648476	165.009	0.138931	nan	nan	13.1793	1			2916	48.0306	9.41178	0.0069445	-175.636	0.127348	nan	nan	10.2724	1
3017	27.6615	26.2733	-0.00662696	168.296	0.134521	nan	nan	25.5668	1			1830	65.2765	11.9106	-0.006677	169.452	0.168725	nan	nan	13.1793	1			2916	44.449	19.0396	-0.00696846	176.19	0.115038	nan	nan	10.2724	1
3018	83.5808	17.6785	-0.00689131	174.406	0.189719	nan	nan	4.24369	1			1836	31.3966	16.539	-0.00568535	146.53	0.136791	nan	nan	inf	1			2920	87.2027	7.51206	0.00770369	-193.185	0.11875	nan	nan	19.7714	1
3019	100.777	13.6391	-0.00669561	169.882	0.100554	nan	nan	12.2292	1			1848	19.4625	18.4883	-0.00639606	162.958	0.135688	nan	nan	11.9172	1			2922	36.6611	12.7527	-0.00305843	85.8076	0.265718	nan	nan	43.8662	1
3019	72.2586	19.3475	-0.00304482	85.4929	0.306839	nan	nan	11.4445	1			1848	42.0609	19.2219	-0.00620443	158.529	0.121088	nan	nan	22.6104	1			2923	120.205	16.2616	-0.0062571	159.746	0.115656	nan	nan	34.142	1
3022	6.07879	12.5676	-0.00641068	163.296	0.11353	nan	nan	22.3656	1			1853	7.58201	19.4235	-0.0062372	159.286	0.159792	nan	nan	11.9172	1			2923	78.679	25.3518	-0.00646689	164.596	0.0984619	nan	nan	19.7714	1
3023	84.4054	13.5156	-0.00592795	152.138	0.218167	nan	nan	4.24369	1			1861	33.7619	15.6472	-0.00841294	209.579	0.108674	nan	nan	54.5078	1			2929	120.232	16.2613	0.00994257	-244.937	0.222693	nan	nan	10.6075	1
3023	85.1399	22.4874	-0.00638422	162.684	0.161708	nan	nan	5.05539	1			1863	88.2254	13.4508	-0.0066683	169.251	0.212768	nan	nan	40.446	1			2930	44.5154	25.8818	-0.00468023	123.296	0.19832	nan	nan	20.0966	1
3024	25.1281	24.287	-0.0063844	162.689	0.129139	nan	nan	22.3656	1			1867	47.7804	13.1655	-0.00619559	158.324	0.13161	nan	nan	11.8888	1			2932	110.297	12.5458	-0.00698941	176.674	0.105734	nan	nan	10.6075	1
3029	98.4262	18.5077	-0.00639227	162.871	0.127853	nan	nan	16.9502	1			1870	42.7307	23.9286	-0.00705183	178.116	0.115559	nan	nan	11.8888	1			2932	60.9812	14.36	-0.0039492	106.398	0.207808	nan	nan	20.0966	1
3031	6.2396	25.6536	-0.00664923	168.81	0.155021	nan	nan	42.5806	1			1874	81.2992	7.55411	-0.00668955	169.742	0.11932	nan	nan	10.7475	1			2934	20.5864	26.564	-0.0065633	166.824	0.115491	nan	nan	11.7728	1
3032	70.1526	11.0772	-0.00660244	167.729	0.109488	nan	nan	23.5827	1			1874	120.119	15.8915	-0.00764457	191.818	0.106279	nan	nan	30.7988	1			2935	12.4153	18.0887	-0.00290754	82.3197	0.318694	nan	nan	11.7728	1
3034	113.109	26.9764	-0.00193655	59.8749	0.492403	nan	nan	16.9502	1			1876	32.0564	18.0114	-0.00554806	143.356	0.186663	nan	nan	34.5655	1			2939	77.3978	22.6623	-0.00409975	109.878	0.195666	nan	nan	33.1638	1
3036	46.5902	12.0545	-0.00617034	157.74	0.1518	nan	nan	23.5827	1			1877	89.3443	14.6805	-0.00586373	150.653	0.204981	nan	nan	10.7475	1			2941	44.3936	19.4122	0.00713476	-180.033	0.221224	nan	nan	6.36146	1
3037	19.9183	22.1277	-0.00634549	161.789	0.14716	nan	nan	28.5107	1			1880	65.854	25.2568	-0.00703661	177.765	0.116669	nan	nan	25.7615	1			2945	50.6911	18.5123	0.0138356	-334.927	0.0639165	nan	nan	6.36146	1
3038	84.1586	9.14366	-0.00649056	165.143	0.0935903	nan	nan	13.1246	1			1883	120.092	16.0764	0.00633906	-161.641	0.117835	nan	nan	55.0097	1			2946	89.6931	10.5242	-0.0033001	91.3938	0.270772	nan	nan	39.8116	1
3041	97.0342	11.6883	-0.0069824	176.512	0.131656	nan	nan	7.18523	1			1895	37.5902	5.61681	-0.00715901	180.594	0.10287	nan	nan	13.6687	1			2952	77.2144	18.5915	-0.00706892	178.512	0.105594	nan	nan	36.0403	1
3044	5.89046	9.09816	-0.00712132	179.723	0.138283	nan	nan	43.9817	1			1896	17.8929	20.337	-0.006093	155.953	0.308701	nan	nan	15.8155	1			2955	112.835	13.1062	-0.00731439	184.186	0.120785	nan	nan	36.0403	1
3045	95.4111	18.6878	-0.00639884	163.022	0.156386	nan	nan	7.18523	1			1897	79.4978	20.8647	0.00732595	-184.453	0.109405	nan	nan	44.5954	1			2961	77.3512	18.7445	0.00687363	-173.997	0.102608	nan	nan	46.815	1
3049	49.8449	7.54745	-0.00509596	132.906	0.130987	nan	nan	30.4487	1			1898	33.6231	18.6972	-0.00606919	155.403	0.145897	nan	nan	13.6687	1			2961	11.4228	10.0529	-0.00628008	160.277	0.234789	nan	nan	22.3906	1
3049	75.5223	23.9118	-0.00629657	160.658	0.114917	nan	nan	19.004	1			1907	84.4515	14.6676	-0.00659007	167.443	0.125281	nan	nan	22.3935	1			2963	30.6218	21.5741	-0.00450593	119.267	0.201873	nan	nan	22.3906	1
3053	93.4355	17.5661	-0.00700587	177.054	0.0941071	nan	nan	19.004	1			1908	63.3639	22.2028	-0.00746137	187.583	0.123173	nan	nan	22.3935	1			2969	89.0057	24.3262	-0.0158029	380.402	0.0556036	nan	nan	12.6253	1
3056	57.3467	11.3349	-0.00689544	174.502	0.149855	nan	nan	6.92646	1			1911	43.0983	6.50275	-0.00650985	165.588	0.176374	nan	nan	17.0465	1			2970	76.6189	21.8835	-0.00810727	202.514	0.138479	nan	nan	12.6253	1
3058	75.4011	6.3666	-0.00651864	165.792	0.225045	nan	nan	8.23486	1			1914	48.8509	22.5492	-0.00591671	151.878	0.148013	nan	nan	17.0465	1			2972	112.501	13.1443	0.00715754	-180.56	0.109191	nan	nan	26.0206	1
3058	64.247	11.9356	-0.00676499	171.486	0.204883	nan	nan	6.92646	1			1920	51.0555	7.95754	-0.00618548	158.091	0.147335	nan	nan	24.2492	1			2972	63.6399	17.3956	-0.00317352	88.4678	0.293566	nan	nan	13.733	1
3058	72.047	13.8874	-0.00697282	176.29	0.144804	nan	nan	8.04048	1			1920	7.64257	14.3327	-0.00684668	173.375	0.134047	nan	nan	7.62818	1			2979	55.7018	16.3122	-0.00703587	177.748	0.0994997	nan	nan	27.4671	1
3062	104.029	23.1642	-0.00649978	165.356	0.171502	nan	nan	11.705	1			1921	95.3331	19.0256	-0.00644051	163.986	0.141129	nan	nan	9.85224	1			2981	82.7613	21.0267	-0.00426813	113.77	0.161487	nan	nan	27.4671	1
3062	7.95985	25.9192	-0.00712504	179.809	0.125088	nan	nan	19.2842	1			1922	105.172	19.5365	-0.0061291	156.787	0.151366	nan	nan	9.85224	1			2987	77.4052	25.5652	-0.00625232	159.636	0.254654	nan	nan	19.3164	1
3063	26.5702	20.866	-0.00622177	158.929	0.124632	nan	nan	19.2842	1			1923	28.277	16.2739	-0.00664664	168.75	0.14683	nan	nan	10.2239	1			2990	58.1273	26.7829	-0.00675025	171.145	0.124007	nan	nan	19.3164	1
3066	115.436	20.5394	-0.00601014	154.037	0.193534	nan	nan	7.31933	1			1924	19.8454	22.0563	-0.00381506	103.297	0.318215	nan	nan	9.99788	1			2993	98.7319	22.7082	-0.00585039	150.345	0.178892	nan	nan	14.0554	1
3069	86.7464	21.8849	-0.00667552	169.418	0.252984	nan	nan	5.87769	1			1925	12.782	8.69578	-0.00598408	153.435	0.230282	nan	nan	7.62818	1			2998	88.7783	12.7844	-0.00653148	166.088	0.114631	nan	nan	14.0554	1
3070	109.811	15.8568	-0.00709089	179.019	0.14565	nan	nan	7.31933	1			1925	10.1163	24.3586	-0.00702921	177.594	0.125773	nan	nan	9.99788	1			3000	62.053	10.0821	-0.0068303	172.996	0.116594	nan	nan	20.7372	1
3071	92.4105	23.4549	-0.00672113	170.472	0.213692	nan	nan	5.87769	1			1929	27.4357	12.3603	-0.00646958	164.658	0.131253	nan	nan	12.3136	1			3000	78.5753	22.6138	-0.00745306	187.391	0.117044	nan	nan	14.1676	1
3073	38.5111	10.4417	-0.00678072	171.85	0.138632	nan	nan	23.3269	1			1935	7.74482	17.9205	-0.00668176	169.562	0.187644	nan	nan	11.2147	1			3006	7.80391	16.4956	-0.00712125	179.721	0.180099	nan	nan	7.00023	1
3077	58.5588	22.3678	-0.00694864	175.731	0.116027	nan	nan	23.3269	1			1936	43.4651	8.46025	-0.00687321	173.988	0.0987461	nan	nan	16.7391	1			3007	21.2746	6.82068	-0.00632248	161.257	0.233416	nan	nan	9.58757	1
3087	31.5409	27.1005	-0.00834264	207.954	0.0787567	nan	nan	19.9613	1			1938	14.3988	26.9479	-0.00664545	168.723	0.144959	nan	nan	11.2147	1			3009	88.9357	24.2763	0.016219	-390.02	0.0652963	nan	nan	30.464	1
3088	44.074	11.5642	-0.00641634	163.427	0.140954	nan	nan	19.9613	1			1938	112.266	13.4428	-0.00582799	149.827	0.1283	nan	nan	37.1988	1			3009	61.9756	10.0914	0.00670888	-170.189	0.124873	nan	nan	28.6966	1
3089	97.5678	17.9603	0.00380102	-102.973	0.195948	nan	nan	53.8749	1			1939	57.6218	17.3923	-0.00629052	160.519	0.137206	nan	nan	16.7391	1			3010	13.4005	12.2906	-0.00690387	174.696	0.147762	nan	nan	7.00023	1
3096	119.168	17.0464	-0.00608532	155.775	0.129873	nan	nan	13.1732	1			1942	77.6007	26.935	-0.00680307	172.366	0.129767	nan	nan	22.1408	1			3012	7.76007	16.5407	0.00657616	-167.121	0.259003	nan	nan	7.0624	1
3096	33.7234	22.5584	-0.00673772	170.856	0.118772	nan	nan	73.1092	1			1944	120.647	14.3467	0.0037474	-101.733	0.262658	nan	nan	10.0398	1			3014	37.5536	25.16	-0.00498833	130.418	0.30058	nan	nan	27.3678	1
3101	106.827	21.6538	-0.00580594	149.317	0.131825	nan	nan	13.1732	1			1947	114.049	21.9141	-0.0064935	165.211	0.151853	nan	nan	7.40138	1			3018	9.9465	21.5864	-0.00622211	158.937	0.116026	nan	nan	27.8375	1
3106	85.0968	6.93305	-0.00758081	190.344	0.0705266	nan	nan	14.4108	1			1949	17.1434	13.0178	-0.00708028	178.774	0.0847867	nan	nan	14.0471	1			3023	67.9144	23.2503	-0.00662741	168.306	0.11563	nan	nan	30.3926	1
3108	95.843	16.5345	-0.00266673	76.7532	0.301948	nan	nan	14.4108	1			1949	96.3822	7.11618	-0.00639891	163.024	0.145813	nan	nan	10.8604	1			3027	37.5806	25.1406	0.00709457	-179.105	0.146604	nan	nan	19.7243	1
3110	43.7846	11.5317	-0.00356662	97.5544	0.192044	nan	nan	41.5673	1			1950	85.5338	7.62505	-0.00714724	180.322	0.132579	nan	nan	10.8604	1			3028	20.0428	16.1144	-0.00689281	174.441	0.132956	nan	nan	19.7243	1
3112	121.317	16.789	-0.0051699	134.615	0.148531	nan	nan	14.3006	1			1950	107.487	14.5395	-0.00685567	173.582	0.215655	nan	nan	9.87105	1			3036	66.1152	19.6988	-0.0060649	155.303	0.148986	nan	nan	23.5326	1
3116	107.706	21.1763	-0.00682336	172.835	0.0864395	nan	nan	14.3006	1			1951	56.2607	10.0912	-0.00646813	164.624	0.118268	nan	nan	24.6924	1			3037	89.5922	18.0821	-0.0070544	178.176	0.108905	nan	nan	15.6758	1
3116	71.3423	25.3378	-0.00596059	152.892	0.143837	nan	nan	19.5329	1			1951	79.8685	17.329	-0.00744753	187.263	0.113444	nan	nan	11.2366	1			3041	104.85	21.677	-0.00362096	98.8106	0.233688	nan	nan	15.6758	1
3117	90.0035	19.5673	-0.00631979	161.195	0.115427	nan	nan	17.7752	1			1952	30.1862	7.80201	-0.00624577	159.484	0.149368	nan	nan	13.1498	1			3043	68.3013	26.4876	-0.0093706	231.716	0.0853602	nan	nan	15.6462	1
3124	113.452	10.3992	-0.00579205	148.996	0.137355	nan	nan	36.8321	1			1952	118.449	15.9624	-0.00634085	161.682	0.252925	nan	nan	7.40138	1			3047	79.9746	10.5389	-0.00746135	187.583	0.0778056	nan	nan	19.7643	1
3127	17.4351	18.8444	-0.00402264	108.096	0.273166	nan	nan	5.96214	1			1955	22.1747	18.2295	-0.00342346	94.2454	0.247467	nan	nan	13.1498	1			3048	52.6804	27.377	-0.00652543	165.949	0.131139	nan	nan	13.2397	1
3128	77.598	18.8312	-0.00648049	164.91	0.123257	nan	nan	16.5982	1			1957	115.2	5.66182	0.00603557	-154.625	0.32329	nan	nan	10.4272	1			3053	56.9672	14.8505	-0.00662833	168.327	0.121409	nan	nan	13.2397	1
3128	11.9724	10.8819	-0.00645774	164.384	0.20481	nan	nan	4.83295	1			1959	61.9905	21.0039	-0.00761034	191.027	0.0961895	nan	nan	25.7963	1			3054	43.2015	15.8153	0.00663297	-168.435	0.102918	nan	nan	13.7994	1
3131	12.3705	15.6984	-0.00405104	108.752	0.352593	nan	nan	4.83295	1			1961	118.437	15.5738	0.00565695	-145.873	0.300381	nan	nan	10.4272	1			3054	119.02	26.6943	-0.00680723	172.463	0.138651	nan	nan	63.1733	1
3132	61.191	21.3437	-0.00679748	172.237	0.120677	nan	nan	16.5982	1			1962	85.2809	9.91298	-0.00641594	163.418	0.119367	nan	nan	25.7963	1			3063	58.2512	17.3867	0.00330876	-91.594	0.338544	nan	nan	19.2608	1
3134	85.2864	6.19578	-0.0196889	470.228	0.11029	nan	nan	11.5466	1			1966	43.0977	6.52487	0.00672025	-170.452	0.141271	nan	nan	32.2377	1			3064	39.0359	16.0641	-0.0063578	162.074	0.148029	nan	nan	16.3713	1
3135	99.1189	15.3051	-0.00726032	182.936	0.0940824	nan	nan	16.5625	1			1968	75.3169	5.4306	-0.00759048	190.568	0.234788	nan	nan	23.9255	1			3064	99.0795	22.7964	-0.00651676	165.748	0.159388	nan	nan	21.8314	1
3136	117.712	27.2446	-0.00643675	163.899	0.132329	nan	nan	22.0961	1			1972	89.8098	24.4669	-0.00572731	147.5	0.19095	nan	nan	23.9255	1			3065	24.4108	8.70712	-0.00606381	155.278	0.188874	nan	nan	14.9153	1
3137	75.0141	11.4687	-0.00670192	170.028	0.115444	nan	nan	11.5466	1			1979	42.7834	23.7289	-0.00652747	165.996	0.145656	nan	nan	34.3901	1			3066	8.80823	22.1446	-0.00641731	163.449	0.199485	nan	nan	5.95198	1
3140	26.9073	27.0639	-0.00643577	163.876	0.128354	nan	nan	11.9468	1			1984	8.62749	19.7225	-0.00640159	163.086	0.185711	nan	nan	34.3901	1			3068	120.726	25.6359	-0.00663756	168.541	0.119618	nan	nan	21.8314	1
3144	77.1599	10.573	-0.0070964	179.147	0.123464	nan	nan	12.9777	1			1985	69.1601	8.47025	-0.00688153	174.18	0.123146	nan	nan	15.9907	1			3070	14.1616	19.5432	-0.00730597	183.991	0.125858	nan	nan	5.95198	1
3144	60.0967	16.8748	-0.0138409	335.048	0.0562514	nan	nan	14.552	1			1987	73.608	23.8299	-0.00568075	146.424	0.145027	nan	nan	15.9907	1			3074	36.9928	20.7637	-0.00673029	170.684	0.116103	nan	nan	22.8638	1
3144	18.506	18.5702	-0.00681892	172.733	0.123147	nan	nan	9.03953	1			1990	99.5343	18.4202	-0.00593544	152.311	0.168913	nan	nan	17.6719	1			3084	85.1459	22.0957	-0.0036459	99.3871	0.276335	nan	nan	26.5414	1
3147	24.0537	11.4332	-0.00744854	187.287	0.306165	nan	nan	9.03953	1			1995	66.1749	7.51419	-0.00610599	156.253	0.158769	nan	nan	35.0969	1			3086	60.6756	11.8172	-0.00621545	158.783	0.138859	nan	nan	19.9909	1
3147	73.312	22.9672	-0.00652067	165.839	0.20983	nan	nan	12.9777	1			1995	116.657	22.7912	-0.00497773	130.173	0.182789	nan	nan	17.6719	1			3088	47.6734	27.0021	-0.00604797	154.912	0.130032	nan	nan	19.9909	1
3153	54.7343	19.1515	-0.0069993	176.902	0.0957872	nan	nan	15.4976	1			1995	29.7312	25.6035	-0.00694816	175.72	0.130039	nan	nan	15.0536	1			3094	116.179	5.81152	-0.00526494	136.812	0.185941	nan	nan	94.3019	1
3154	42.9794	9.05192	-0.00656764	166.924	0.131094	nan	nan	15.4976	1			1995	14.723	26.7712	0.00329756	-91.3352	0.357392	nan	nan	15.0536	1			3096	10.2448	19.5342	-0.00697077	176.243	0.131113	nan	nan	12.7862	1
3160	61.0944	18.4117	-0.0068525	173.509	0.119403	nan	nan	12.4591	1			2001	68.4474	8.88059	-0.00686931	173.898	0.132047	nan	nan	20.7731	1			3099	22.3752	15.4919	-0.00742058	186.64	0.10095	nan	nan	12.7862	1
3163	52.2432	9.64326	-0.00686334	173.76	0.104696	nan	nan	12.4591	1			2001	88.7782	13.1443	-0.00637061	162.37	0.236616	nan	nan	20.7731	1			3106	90.263	16.0122	-0.00936125	231.5	0.0978275	nan	nan	9.68988	1
3163	90.475	23.4349	-0.00691625	174.983	0.119772	nan	nan	29.8069	1			2003	6.28498	8.06956	-0.00391371	105.578	0.212609	nan	nan	21.4631	1			3109	95.5988	24.1006	-0.00593254	152.244	0.143975	nan	nan	7.7788	1
3167	11.5281	22.2264	-0.00692623	175.213	0.122759	nan	nan	16.3181	1			2008	40.4399	15.0539	-0.00609943	156.102	0.116245	nan	nan	8.87853	1			3112	89.1378	19.7687	-0.00730592	183.99	0.125724	nan	nan	7.7788	1
3169	110.375	23.0784	-0.00621287	158.724	0.157722	nan	nan	64.3087	1			2008	102.622	27.003	-0.00665302	168.898	0.257435	nan	nan	7.95208	1			3118	14.858	10.9199	-0.00314687	87.8517	0.32522	nan	nan	8.99117	1
3172	19.1484	7.48624	-0.00658825	167.401	0.300389	nan	nan	7.16128	1			2008	27.1478	13.1102	-0.00360005	98.3272	0.273673	nan	nan	10.9384	1			3121	23.8088	10.0683	-0.00610731	156.284	0.144351	nan	nan	8.99117	1
3172	24.4663	12.2824	-0.0070093	177.134	0.304894	nan	nan	7.16128	1			2009	109.19	22.5199	-0.00676206	171.418	0.204474	nan	nan	7.95208	1			3123	67.5593	25.7001	-0.0066028	167.737	0.146194	nan	nan	46.4592	1
3173	33.1402	19.4073	-0.0066089	167.878	0.128158	nan	nan	11.225	1			2011	11.9456	12.9744	-0.00682695	172.918	0.131689	nan	nan	15.2028	1			3131	55.505	15.1121	-0.00686361	173.766	0.106313	nan	nan	10.7988	1
3174	46.1553	19.7027	-0.00580411	149.275	0.147585	nan	nan	13.0184	1			2012	36.3387	7.17934	-0.00623119	159.147	0.125961	nan	nan	8.87853	1			3131	97.5619	19.4304	-0.00655476	166.627	0.188024	nan	nan	16.988	1
3176	61.5691	23.7553	-0.00462404	121.997	0.186419	nan	nan	6.46346	1			2014	46.4416	7.76958	-0.00556333	143.709	0.231911	nan	nan	10.1202	1			3133	80.7763	22.045	-0.00631817	161.158	0.12665	nan	nan	15.7274	1
3178	120.107	19.0954	-0.00626798	159.998	0.115956	nan	nan	28.2021	1			2014	78.0654	20.458	-0.0071464	180.303	0.107397	nan	nan	24.9139	1			3134	113.449	9.41641	-0.00669617	169.895	0.158928	nan	nan	11.2419	1
3179	66.5523	7.38287	-0.00627775	160.223	0.116348	nan	nan	16.3199	1			2017	57.1992	6.84546	-0.00767063	192.42	0.102859	nan	nan	10.7971	1			3134	115.568	20.4567	-0.00912053	225.935	0.177857	nan	nan	11.2419	1
3180	68.0315	23.6356	-0.00354612	97.0807	0.342308	nan	nan	6.46346	1			2020	33.4517	23.5454	-0.00452608	119.733	0.185232	nan	nan	12.1911	1			3135	66.2697	15.9697	-0.00690833	174.8	0.136644	nan	nan	10.7988	1
3181	24.0021	24.8223	-0.0131156	318.284	0.0723975	nan	nan	29.0061	1			2022	46.2539	7.86296	0.00695288	-175.829	0.134081	nan	nan	9.52385	1			3140	6.42933	20.1957	-0.00706335	178.383	0.191066	nan	nan	59.9012	1
3182	92.4337	13.6586	-0.00674066	170.924	0.130742	nan	nan	21.8211	1			2022	37.7414	12.1339	-0.00588373	151.116	0.198433	nan	nan	9.52385	1			3141	66.0202	14.1063	-0.00695237	175.818	0.11404	nan	nan	48.3611	1
3184	112.852	21.3553	-0.00575982	148.251	0.144201	nan	nan	21.8211	1			2035	113.469	16.6265	-0.00660338	167.75	0.0753366	nan	nan	41.8885	1			3146	114.37	15.1386	-0.00640293	163.117	0.1343	nan	nan	48.3611	1
3187	57.0076	24.0467	-0.00604876	154.93	0.145064	nan	nan	21.7527	1			2036	72.7969	26.6495	-0.00648996	165.129	0.136081	nan	nan	35.8982	1			3151	63.6096	22.3015	-0.00688093	174.166	0.1269	nan	nan	17.6377	1
3188	43.7139	6.82874	-0.00614878	157.242	0.119186	nan	nan	21.7527	1			2039	16.3935	18.1821	-0.00752363	189.022	0.0959376	nan	nan	22.5048	1			3153	80.9019	25.7751	-0.00679824	172.255	0.124638	nan	nan	17.6377	1
3191	115.432	13.9757	-0.00660629	167.818	0.19954	nan	nan	5.80511	1			2041	36.9073	27.4369	-0.00640498	163.164	0.149246	nan	nan	22.5048	1			3155	35.3643	21.6864	-0.0035084	96.2087	0.321912	nan	nan	28.252	1
3192	80.0525	25.0321	-0.00655134	166.548	0.118409	nan	nan	13.4473	1			2044	63.2019	13.8539	-0.00715646	180.535	0.106211	nan	nan	15.2495	1			3159	90.3688	21.394	-0.00631646	161.118	0.141189	nan	nan	55.0052	1
3194	120.115	17.4064	-0.00663874	168.568	0.192848	nan	nan	5.80511	1			2048	10.5043	20.0061	0.00384437	-103.975	0.258482	nan	nan	37.3675	1			3161	9.65351	15.1069	-0.00716798	180.801	0.116177	nan	nan	6.76338	1
3196	91.1129	17.3837	-0.00679999	172.295	0.142196	nan	nan	7.654	1			2049	49.1644	7.89609	-0.00647681	164.825	0.129411	nan	nan	14.6421	1			3165	103.887	21.2509	-0.00582337	149.72	0.151646	nan	nan	94.2816	1
3199	97.3411	12.9348	-0.00718166	181.118	0.151219	nan	nan	7.654	1			2049	47.7903	22.4735	-0.00358598	98.002	0.23908	nan	nan	14.6421	1			3165	9.60723	21.8701	0.00629832	-160.699	0.142174	nan	nan	6.76338	1
3202	30.1884	18.1167	-0.00680608	172.436	0.104786	nan	nan	55.8424	1			2055	95.8381	26.4255	-0.00598115	153.367	0.153183	nan	nan	50.1789	1			3174	29.5736	14.7834	-0.00619781	158.376	0.134869	nan	nan	60.855	1
3203	95.9641	24.5964	-0.00564668	145.636	0.157049	nan	nan	10.7898	1			2056	49.1828	7.95369	0.00728098	-183.413	0.0955216	nan	nan	27.8988	1			3177	90.2551	10.1912	-0.00767662	192.559	0.105389	nan	nan	16.3084	1
3204	110.865	10.7518	-0.00715146	180.42	0.162765	nan	nan	8.60917	1			2057	24.2882	20.5473	-0.0117659	287.085	0.0790778	nan	nan	19.3164	1			3179	99.3159	23.7508	-0.0060739	155.511	0.235568	nan	nan	5.09018	1
3205	85.8777	13.984	-0.00693342	175.38	0.149449	nan	nan	6.92349	1			2059	11.4021	6.15737	-0.00659871	167.643	0.122347	nan	nan	19.3164	1			3181	103.795	21.3328	0.00608807	-155.839	0.172069	nan	nan	5.09018	1
3206	92.7948	14.2826	-0.00447392	118.527	0.253383	nan	nan	6.92349	1			2061	78.6684	6.27431	-0.0036478	99.4311	0.278424	nan	nan	29.5333	1			3183	90.181	10.1375	0.00727689	-183.319	0.107698	nan	nan	16.3942	1
3209	103.935	5.64359	-0.00588287	151.096	0.143763	nan	nan	8.60917	1			2065	28.2407	13.8072	-0.00777164	194.755	0.111421	nan	nan	9.53626	1			3191	116.911	16.2173	-0.00722507	182.121	0.256142	nan	nan	6.14621	1
3210	41.5934	8.83413	-0.00661073	167.92	0.105297	nan	nan	19.4454	1			2066	28.973	23.3153	-0.00667037	169.299	0.174534	nan	nan	9.53626	1			3192	116.495	10.0852	-0.00697298	176.294	0.27429	nan	nan	6.14621	1
3211	101.553	21.8016	-0.00608831	155.844	0.112913	nan	nan	11.5433	1			2069	47.1521	5.51552	-0.0066516	168.865	0.136803	nan	nan	13.7601	1			3200	112.833	12.695	-0.00655986	166.745	0.126778	nan	nan	59.993	1
3213	59.5736	16.2392	-0.00423108	112.914	0.214792	nan	nan	19.4454	1			2072	51.6494	19.4025	-0.00668095	169.544	0.12194	nan	nan	13.1279	1			3202	53.8141	23.4633	-0.0114774	280.414	0.0830149	nan	nan	59.993	1
3216	112.571	7.53807	-0.00633896	161.638	0.111217	nan	nan	11.889	1			2073	33.9851	9.51183	-0.0132208	320.715	0.059997	nan	nan	13.7601	1			3208	28.8875	12.0247	-0.00664428	168.696	0.118345	nan	nan	91.9531	1
3218	106.197	17.5738	-0.0059281	152.141	0.123269	nan	nan	11.889	1			2073	67.7262	18.2829	-0.00693924	175.514	0.0979882	nan	nan	13.6832	1			3212	120.689	6.7482	-0.008124	202.9	0.235951	nan	nan	91.9531	1
3220	50.7059	19.1642	-0.00632105	161.224	0.105193	nan	nan	26.7975	1			2074	72.7899	5.5712	-0.00626325	159.888	0.242896	nan	nan	13.6832	1			3214	16.8069	23.2228	-0.00601739	154.205	0.128894	nan	nan	73.9098	1
3222	76.7809	25.3449	-0.0067063	170.13	0.119053	nan	nan	20.3257	1			2075	49.6532	6.42735	-0.00673602	170.817	0.128292	nan	nan	13.1279	1			3219	89.1771	8.21585	-0.00695637	175.91	0.119615	nan	nan	10.6567	1
3225	97.5596	17.4705	-0.00621842	158.852	0.308193	nan	nan	5.49046	1			2076	28.9878	23.3252	0.00611051	-156.358	0.15057	nan	nan	14.6896	1			3221	98.3652	13.6144	-0.00684822	173.41	0.122694	nan	nan	10.6567	1
3227	38.2955	13.6648	-0.00667949	169.51	0.120397	nan	nan	18.7669	1			2080	84.9519	13.1291	-0.00291956	82.5976	0.294148	nan	nan	13.4046	1			3225	102.689	27.35	-0.0123189	299.867	0.0633358	nan	nan	14.4002	1
3227	93.4952	13.7792	-0.00721165	181.811	0.228979	nan	nan	5.49046	1			2081	119.786	11.3428	-0.00716853	180.814	0.167589	nan	nan	7.21328	1			3228	10.6982	10.3834	-0.00618246	158.021	0.147629	nan	nan	76.7337	1
3229	63.0916	18.622	-0.00742821	186.817	0.0948654	nan	nan	13.5446	1			2084	71.5733	12.2951	-0.00649022	165.135	0.136793	nan	nan	13.4046	1			3229	87.4147	12.0099	-0.00646145	164.47	0.122865	nan	nan	21.648	1
3229	100.873	25.762	-0.00588383	151.118	0.155341	nan	nan	8.92892	1			2084	16.8878	5.90444	-0.00563655	145.402	0.17172	nan	nan	10.5681	1			3234	9.08319	8.50308	-0.00737113	185.497	0.166426	nan	nan	78.41	1
3230	55.8946	7.14773	-0.0064652	164.556	0.177124	nan	nan	13.5446	1			2085	114.624	6.30444	-0.00723608	182.376	0.174775	nan	nan	7.21328	1			3242	60.0071	12.3876	-0.00607441	155.523	0.172379	nan	nan	12.7638	1
3231	18.6356	7.08939	-0.00657237	167.034	0.10112	nan	nan	20.7304	1			2085	35.1816	11.7297	-0.00641632	163.426	0.107969	nan	nan	12.6124	1			3243	67.2924	22.8681	-0.00659439	167.543	0.105898	nan	nan	12.7638	1
3231	120.417	26.4217	-0.00518044	134.859	0.218878	nan	nan	19.5552	1			2088	85.5133	10.4606	-0.00958972	236.781	0.297892	nan	nan	14.0601	1			3250	91.7416	8.86842	-0.00780067	195.426	0.0982761	nan	nan	inf	1
3231	90.4403	27.419	-0.00587238	150.853	0.194501	nan	nan	10.5631	1			2089	22.8992	14.5962	-0.00681362	172.61	0.100675	nan	nan	10.5681	1			3258	40.7056	7.17747	-0.00751063	188.722	0.10836	nan	nan	37.6522	1
3233	78.535	22.0548	-0.00687072	173.93	0.115322	nan	nan	13.0579	1			2090	119.084	22.6064	-0.00731703	184.247	0.11034	nan	nan	16.901	1			3259	77.9248	12.8715	-0.00671421	170.312	0.105896	nan	nan	37.6522	1
3238	67.9578	13.4889	-0.00637466	162.463	0.169168	nan	nan	13.6108	1			2101	73.1281	5.6051	0.00700577	-177.052	0.150448	nan	nan	13.6027	1			3267	16.1387	10.9416	-0.00696005	175.995	0.138111	nan	nan	1394.85	1
3240	45.023	9.47002	-0.007441	187.112	0.21306	nan	nan	7.85284	1			2101	86.6282	7.27332	-0.00711761	179.637	0.131073	nan	nan	13.6027	1			3275	69.9016	9.99043	-0.00636712	162.289	0.137998	nan	nan	30.0394	1
3241	85.1882	13.6619	-0.00649755	165.304	0.118274	nan	nan	13.3387	1			2102	36.0756	19.1706	-0.00607056	155.434	0.190119	nan	nan	31.5545	1			3276	30.7414	8.323	-0.00597106	153.134	0.152382	nan	nan	39.1956	1
3241	50.995	14.5693	-0.00638956	162.808	0.300408	nan	nan	7.85284	1			2107	66.4148	10.4978	-0.00413521	110.698	0.235326	nan	nan	13.5534	1			3278	115.272	11.4739	-0.0051143	133.33	0.218109	nan	nan	15.9745	1
3243	96.4958	20.7371	-0.00610851	156.311	0.118152	nan	nan	11.1415	1			2108	86.5114	21.8544	-0.00581799	149.596	0.232003	nan	nan	23.0835	1			3278	99.5945	14.5393	-0.00338886	93.4456	0.310218	nan	nan	15.9745	1
3247	113.25	9.26565	-0.00558093	144.116	0.150774	nan	nan	18.3733	1			2109	49.218	25.2888	-0.00640705	163.212	0.137729	nan	nan	15.391	1			3286	57.9892	8.2532	-0.00761076	191.036	0.115272	nan	nan	26.6667	1
3248	86.1552	24.8847	-0.00743644	187.007	0.164436	nan	nan	11.1415	1			2110	52.8623	10.3354	-0.00680368	172.381	0.120454	nan	nan	13.5534	1			3288	31.3225	8.28152	-0.00689905	174.585	0.129026	nan	nan	25.8276	1
3248	63.5218	27.2106	-0.00665907	169.038	0.114314	nan	nan	22.7525	1			2111	19.5799	21.7344	-0.00700234	176.973	0.138283	nan	nan	29.8505	1			3293	56.9238	11.6923	-0.00550513	142.364	0.185739	nan	nan	25.8276	1
3249	13.2072	18.5672	-0.00415396	111.131	0.193126	nan	nan	16.7198	1			2116	57.3419	7.70333	-0.00351417	96.342	0.31454	nan	nan	19.7823	1			3293	116.755	11.395	-0.00821619	205.031	0.268337	nan	nan	26.1913	1
3250	118.938	26.7362	-0.00649528	165.252	0.124118	nan	nan	18.3733	1			2118	115.823	20.0936	-0.00705075	178.092	0.0922818	nan	nan	47.823	1			3297	91.6179	18.7509	-0.00655833	166.709	0.115336	nan	nan	12.7796	1
3251	29.6847	21.4034	-0.0132345	321.033	0.0797268	nan	nan	16.7198	1			2119	68.1812	24.2517	-0.00487365	127.767	0.301295	nan	nan	4.15457	1			3302	103.092	13.1234	-0.00706869	178.506	0.11576	nan	nan	12.7796	1
3254	50.8699	22.8712	-0.00655625	166.661	0.215261	nan	nan	13.4077	1			2120	28.0984	16.8404	-0.0065619	166.792	0.138858	nan	nan	8.88294	1			3314	115.994	10.4945	0.00576032	-148.263	0.211271	nan	nan	37.4712	1
3257	27.7065	25.6857	-0.00793419	198.513	0.130529	nan	nan	9.15978	1			2122	67.1606	20.2244	-0.00582414	149.738	0.273726	nan	nan	4.15457	1			3319	78.5889	8.26763	-0.00689848	174.572	0.119789	nan	nan	18.8864	1
3258	58.0385	11.5408	-0.00436581	116.028	0.186463	nan	nan	13.4077	1			2123	20.4742	21.3987	0.00538656	-139.623	0.225754	nan	nan	8.88294	1			3319	48.6349	20.9435	-0.00310705	86.9314	0.280755	nan	nan	24.2226	1
3258	108.495	18.4701	-0.00345032	94.8663	0.272901	nan	nan	11.5055	1			2125	39.3518	21.7144	-0.00402655	108.186	0.205714	nan	nan	12.2635	1			3321	73.2353	26.3794	-0.00579799	149.134	0.244091	nan	nan	18.8864	1
3259	6.70221	14.3462	-0.00686913	173.893	0.197096	nan	nan	17.7444	1			2128	36.3373	7.20562	-0.00713161	179.961	0.0964026	nan	nan	14.8186	1			3323	14.3807	17.0305	-0.00602645	154.415	0.143118	nan	nan	11.0616	1
3261	97.0775	19.8917	-0.0103407	254.141	0.0862387	nan	nan	8.60156	1			2129	8.2506	19.9114	-0.00692861	175.268	0.102997	nan	nan	30.8269	1			3324	25.2103	14.777	-0.00655162	166.554	0.118885	nan	nan	11.0616	1
3262	24.2126	17.2185	-0.00829934	206.953	0.11488	nan	nan	6.79457	1			2133	43.0279	21.4599	-0.00714077	180.172	0.0936367	nan	nan	15.7464	1			3330	81.3473	22.0683	-0.0067188	170.419	0.116754	nan	nan	inf	1
3265	77.3687	8.20753	-0.00658934	167.426	0.116911	nan	nan	22.912	1			2134	102.411	21.0279	-0.0127415	309.636	0.0825556	nan	nan	59.3845	1			3336	17.6359	17.2593	-0.00648095	164.921	0.120846	nan	nan	15.5541	1
3265	26.4265	23.6422	-0.00661404	167.997	0.128248	nan	nan	6.79457	1			2140	75.3622	12.0183	-0.00642121	163.539	0.111798	nan	nan	40.6147	1			3341	33.064	15.2834	-0.0127813	310.556	0.0877013	nan	nan	15.5541	1
3266	102.167	26.8257	-0.00551576	142.61	0.133414	nan	nan	8.60156	1			2140	113.396	26.2657	-0.00637087	162.376	0.135915	nan	nan	40.6147	1			3354	75.6391	22.305	-0.00662501	168.25	0.118854	nan	nan	32.5141	1
3267	48.4604	23.0601	-0.00353702	96.8704	0.238975	nan	nan	22.0416	1			2150	116.877	14.4568	-0.00541768	140.343	0.231116	nan	nan	20.3314	1			3356	107.85	17.8779	-0.00656117	166.775	0.135597	nan	nan	32.5141	1
3270	100.289	14.2263	-0.00744043	187.099	0.117613	nan	nan	12.7387	1			2153	96.5469	14.6719	-0.00679153	172.1	0.127883	nan	nan	20.3314	1			3364	74.7394	16.3422	-0.00596382	152.967	0.163746	nan	nan	inf	1
3273	49.1174	9.30556	-0.00676087	171.391	0.144737	nan	nan	17.3566	1			2155	42.5384	5.98561	-0.00629723	160.674	0.226031	nan	nan	27.1575	1			3376	107.889	18.0598	0.00655248	-166.574	0.282819	nan	nan	5.91927	1
3273	113.795	14.4936	-0.00600944	154.021	0.136657	nan	nan	13.5092	1			2158	73.6422	15.3981	-0.00666588	169.195	0.145176	nan	nan	9.08604	1			3377	66.098	14.0275	0.00374382	-101.651	0.206255	nan	nan	26.2104	1
3273	6.17672	16.8353	-0.0075179	188.89	0.214376	nan	nan	7.29056	1			2159	69.6675	7.2276	-0.00639764	162.995	0.169418	nan	nan	9.08604	1			3377	106.911	23.8977	-0.00523101	136.028	0.376988	nan	nan	5.91927	1
3274	12.422	13.0738	-0.0083594	208.342	0.274347	nan	nan	7.29056	1			2165	74.688	20.0549	-0.00725403	182.791	0.126961	nan	nan	10.0471	1			3378	40.1726	17.8821	-0.00662475	168.244	0.136939	nan	nan	8.8159	1
3277	96.048	26.2033	-0.00626536	159.937	0.216384	nan	nan	10.633	1			2167	97.2876	6.61912	-0.0065687	166.949	0.152437	nan	nan	12.8362	1			3379	39.6314	9.08285	-0.00633204	161.478	0.182811	nan	nan	8.8159	1
3278	60.1694	22.6886	-0.00614662	157.192	0.233053	nan	nan	5.57314	1			2167	73.6363	10.063	-0.00665272	168.891	0.133728	nan	nan	10.0471	1			3389	55.3451	9.7777	-0.00699929	176.902	0.115914	nan	nan	15.8177	1
3279	54.7442	14.0242	-0.0119394	291.094	0.0872596	nan	nan	6.92452	1			2168	42.7851	8.53387	-0.00697365	176.309	0.103791	nan	nan	11.0697	1			3389	120.248	11.7762	-0.0067018	170.026	0.121249	nan	nan	64.8465	1
3279	89.8686	17.5503	-0.00652658	165.975	0.133895	nan	nan	10.633	1			2168	120.146	24.4069	-0.0065685	166.944	0.137182	nan	nan	23.5062	1			3391	39.3585	9.67843	-0.00673729	170.846	0.148404	nan	nan	7.70284	1
3282	54.8752	20.9475	-0.00759711	190.721	0.190876	nan	nan	5.57314	1			2170	97.1678	19.4547	-0.00647318	164.741	0.119275	nan	nan	12.8362	1			3392	56.8752	25.5212	-0.00683821	173.179	0.158682	nan	nan	15.8177	1
3283	33.5152	19.8747	-0.00650471	165.47	0.108411	nan	nan	21.3869	1			2170	49.1812	17.5688	-0.00662013	168.138	0.14441	nan	nan	11.0697	1			3393	7.79848	24.057	-0.00436636	116.041	0.24643	nan	nan	33.0441	1
3290	45.2629	24.4098	-0.00402618	108.177	0.215255	nan	nan	22.0659	1			2170	6.88249	22.7535	-0.00567485	146.287	0.215256	nan	nan	27.7933	1			3395	40.1527	17.3402	-0.00595618	152.79	0.116497	nan	nan	7.70284	1
3290	66.9863	20.5373	-0.0061178	156.526	0.110533	nan	nan	22.0659	1			2172	58.1207	24.2071	-0.00592898	152.161	0.173899	nan	nan	11.1347	1			3397	78.0367	10.9009	-0.00657675	167.135	0.116747	nan	nan	25.7208	1
3292	10.4584	13.5565	-0.00486325	127.527	0.126828	nan	nan	8.51822	1			2174	34.5173	25.718	-0.00617582	157.867	0.11955	nan	nan	16.7762	1			3409	60.8619	18.471	-0.00482753	126.701	0.265205	nan	nan	54.6824	1
3296	52.8789	24.8119	-0.00627353	160.126	0.143211	nan	nan	38.3668	1			2177	74.627	19.1358	-0.00668137	169.553	0.132636	nan	nan	17.2678	1			3411	114.632	8.52269	-0.00625776	159.761	0.142678	nan	nan	54.6824	1
3296	17.809	9.25197	-0.00657776	167.158	0.124454	nan	nan	8.51822	1			2183	82.9331	6.31915	-0.00839028	209.055	0.225435	nan	nan	52.3478	1			3418	113.904	26.0948	-0.00723348	182.315	0.100218	nan	nan	45.9204	1
3301	115.501	14.9845	-0.0046694	123.046	0.174527	nan	nan	19.1602	1			2185	10.6742	11.1418	-0.00668236	169.576	0.118454	nan	nan	27.8141	1			3423	70.9609	9.82903	-0.00612641	156.725	0.160126	nan	nan	45.9204	1
3302	39.0993	11.8426	-0.00676493	171.485	0.104901	nan	nan	12.7163	1			2186	34.3322	25.768	0.00684425	-173.318	0.140897	nan	nan	27.8141	1			3429	27.3764	23.4745	-0.00657576	167.112	0.132425	nan	nan	36.1084	1
3302	12.2956	12.0006	-0.00663985	168.594	0.158094	nan	nan	14.4729	1			2191	98.0596	19.7664	-0.00685208	173.499	0.110509	nan	nan	20.0838	1			3433	62.5017	15.1058	-0.00681461	172.633	0.134828	nan	nan	36.1084	1
3304	31.7769	22.2391	-0.00699098	176.71	0.116378	nan	nan	12.7163	1			2192	43.8964	16.1497	-0.0057494	148.01	0.143274	nan	nan	41.8484	1			3438	19.1291	18.3157	-0.00652637	165.97	0.119043	nan	nan	22.6743	1
3305	96.9877	19.9205	0.00358913	-98.0748	0.213158	nan	nan	19.1602	1			2195	118.066	18.0016	-0.00676755	171.545	0.263692	nan	nan	6.71502	1			3442	38.5221	6.56675	-0.00710849	179.426	0.0966341	nan	nan	22.6743	1
3307	6.20363	25.1289	-0.00666969	169.283	0.106349	nan	nan	14.4729	1			2195	120.008	24.4295	0.00563786	-145.432	0.392358	nan	nan	6.71502	1			3444	88.4088	17.6201	-0.00782631	196.019	0.0975384	nan	nan	26.3843	1
3310	46.6797	14.1454	-0.00636338	162.203	0.141867	nan	nan	29.5611	1			2197	85.3591	10.4812	0.00652946	-166.042	0.291384	nan	nan	9.56518	1			3446	114.686	15.2422	-0.00468274	123.354	0.177354	nan	nan	19.7998	1
3311	76.2184	12.9947	-0.00674812	171.096	0.13387	nan	nan	29.5611	1			2198	94.4466	7.49633	-0.00706912	178.516	0.152467	nan	nan	9.56518	1			3448	27.9839	14.4654	-0.00344471	94.7366	0.295765	nan	nan	5.32258	1
3312	110.035	19.6144	-0.00638204	162.634	0.119565	nan	nan	34.4581	1			2199	102.572	16.4069	-0.00637954	162.576	0.250328	nan	nan	10.8834	1			3450	95.3744	19.6129	-0.00661392	167.994	0.116479	nan	nan	19.7998	1
3316	31.0127	6.42924	-0.00607509	155.539	0.126104	nan	nan	45.68	1			2204	96.3513	7.47662	0.00358079	-97.882	0.316634	nan	nan	4.96796	1			3452	52.1547	9.8739	-0.0074505	187.332	0.112305	nan	nan	24.603	1
3323	59.6306	15.1431	-0.00632419	161.297	0.125132	nan	nan	8.43005	1			2205	54.8634	14.6774	-0.0063074	160.909	0.287956	nan	nan	32.9967	1			3452	24.7444	18.6886	-0.0033357	92.2167	0.296296	nan	nan	5.32258	1
3325	68.4972	5.98827	-0.00728473	183.5	0.100485	nan	nan	12.7447	1			2206	19.957	6.01831	-0.00666131	169.09	0.131603	nan	nan	12.0582	1			3460	103.309	20.9144	-0.00618002	157.964	0.156229	nan	nan	inf	1
3328	95.6766	19.0289	-0.00956154	236.13	0.0849348	nan	nan	30.146	1			2207	98.0705	12.1376	-0.0032955	91.2875	0.350583	nan	nan	4.96796	1			3466	9.23377	14.5479	-0.00703831	177.804	0.126595	nan	nan	inf	1
3328	63.2095	22.7757	-0.00657345	167.059	0.130371	nan	nan	8.43005	1			2209	85.7956	26.1657	-0.00552821	142.897	0.160452	nan	nan	18.6403	1			3479	18.8895	18.0797	-0.0068553	173.574	0.139051	nan	nan	23.5674	1
3331	23.7699	10.0335	-0.00646281	164.501	0.200845	nan	nan	5.91287	1			2210	15.9175	17.3797	-0.00353243	96.7642	0.268442	nan	nan	12.0582	1			3480	41.398	25.0648	-0.0106328	260.893	0.0705145	nan	nan	16.8718	1
3334	100.982	20.8374	-0.0054974	142.185	0.168015	nan	nan	4.41575	1			2211	48.8095	27.0509	-0.00706877	178.508	0.16704	nan	nan	34.2844	1			3481	102.918	25.9935	-0.00769942	193.086	0.123124	nan	nan	36.57	1
3334	28.8328	13.0877	-0.00665289	168.895	0.203105	nan	nan	5.91287	1			2217	87.2514	24.9737	-0.00604691	154.887	0.129052	nan	nan	18.4609	1			3482	54.0916	10.3868	-0.00649529	165.252	0.10812	nan	nan	16.1197	1
3339	96.8369	22.3599	-0.00511462	133.337	0.162426	nan	nan	4.41575	1			2220	58.8558	14.2194	-0.00353618	96.8508	0.220043	nan	nan	15.8101	1			3485	58.246	25.9619	0.00618739	-158.135	0.148524	nan	nan	15.9006	1
3343	47.3079	7.99944	-0.00466918	123.041	0.215052	nan	nan	9.19634	1			2221	45.1166	6.39681	-0.00709039	179.008	0.148889	nan	nan	13.513	1			3486	41.9698	24.3146	0.00704894	-178.05	0.0982982	nan	nan	16.3593	1
3344	66.8311	8.78819	-0.00330769	91.5693	0.287115	nan	nan	19.5392	1			2221	76.6512	9.85946	-0.00278431	79.471	0.430863	nan	nan	18.3217	1			3490	54.3999	10.5335	0.00707884	-178.741	0.182696	nan	nan	13.0072	1
3347	38.1422	7.24931	-0.0075137	188.793	0.179118	nan	nan	6.6633	1			2221	116.797	10.5152	-0.00741518	186.516	0.106085	nan	nan	17.125	1			3495	22.4013	23.2357	-0.00734696	184.939	0.111952	nan	nan	34.4275	1
3348	39.4925	13.7744	-0.00707506	178.654	0.193193	nan	nan	6.6633	1			2224	40.8643	19.2233	-0.00621679	158.814	0.119127	nan	nan	13.513	1			3495	71.9752	24.3126	-0.00599916	153.784	0.22106	nan	nan	15.4704	1
3352	87.3376	20.7427	-0.0070394	177.829	0.09614	nan	nan	35.9727	1			2224	114.225	27.4459	-0.00594685	152.575	0.188041	nan	nan	17.125	1			3499	66.9767	9.672	-0.00652005	165.824	0.182601	nan	nan	15.4704	1
3352	51.9465	27.1855	-0.00369056	100.42	0.353182	nan	nan	18.302	1			2230	47.245	18.7747	-0.00355213	97.2195	0.244807	nan	nan	13.539	1			3501	71.8678	24.5534	0.00636931	-162.34	0.139473	nan	nan	15.6646	1
3357	21.4399	17.803	-0.00443121	117.54	0.22948	nan	nan	10.8242	1			2231	25.8938	7.03456	-0.00548152	141.818	0.15944	nan	nan	13.825	1			3507	58.2965	14.8121	-0.00617963	157.955	0.128402	nan	nan	inf	1
3358	95.6065	26.0559	-0.00684992	173.449	0.114289	nan	nan	12.1564	1			2232	51.1055	5.79779	-0.00662325	168.21	0.119887	nan	nan	13.539	1			3515	101.1	20.4836	-0.0209429	499.214	0.0511083	nan	nan	31.6029	1
3359	78.4463	12.2124	-0.00333876	92.2875	0.250938	nan	nan	12.1739	1			2232	90.4418	20.9361	-0.00609343	155.963	0.184788	nan	nan	42.1486	1			3515	70.6337	12.0845	0.00386421	-104.433	0.195832	nan	nan	31.6029	1
3361	83.4911	25.058	-0.00629297	160.575	0.134044	nan	nan	12.1564	1			2236	17.2145	17.7956	-0.0071047	179.339	0.0919447	nan	nan	13.825	1			3522	92.1887	15.0613	-0.00677883	171.806	0.137929	nan	nan	42.9278	1
3362	88.8441	5.88073	-0.00693501	175.416	0.115034	nan	nan	12.1739	1			2241	57.3233	9.21398	-0.00688556	174.273	0.142654	nan	nan	41.0166	1			3524	49.4366	18.9415	-0.00658334	167.287	0.105605	nan	nan	42.9278	1
3362	13.9535	25.6208	-0.00615427	157.369	0.150953	nan	nan	10.8242	1			2247	97.1873	22.4538	-0.0114779	280.428	0.127151	nan	nan	13.7393	1			3530	74.0267	9.13992	-0.00698695	176.617	0.12565	nan	nan	58.2439	1
3365	64.4286	8.08431	-0.00665383	168.917	0.0932077	nan	nan	15.2364	1			2248	41.1808	13.9062	-0.00599464	153.679	0.263092	nan	nan	4.9348	1			3531	16.361	17.3263	-0.00699936	176.904	0.113126	nan	nan	58.2439	1
3366	63.6267	23.2996	-0.00673515	170.796	0.145074	nan	nan	15.2364	1			2248	24.0724	15.9106	-0.00365863	99.6813	0.312806	nan	nan	17.2254	1			3552	78.3255	24.9021	-0.00441605	117.189	0.222806	nan	nan	25.2892	1
3373	15.5052	23.5002	-0.00618339	158.042	0.213836	nan	nan	14.5164	1			2249	50.2913	8.75561	-0.0058123	149.464	0.223501	nan	nan	10.4656	1			3554	103.283	20.8197	0.00344908	-94.8376	0.231127	nan	nan	14.5559	1
3374	95.8157	27.0448	-0.0059252	152.074	0.172323	nan	nan	10.5153	1			2249	110.768	24.5375	-0.00640381	163.137	0.209762	nan	nan	9.82118	1			3557	119.747	15.9999	-0.00640418	163.146	0.149866	nan	nan	10.2287	1
3377	7.3627	11.4825	-0.00404151	108.532	0.208478	nan	nan	14.5164	1			2250	114.584	15.4879	-0.00702516	177.5	0.145503	nan	nan	5.29437	1			3557	116.947	25.8378	-0.00697178	176.266	0.123316	nan	nan	10.2287	1
3377	88.0422	19.9636	-0.00558383	144.183	0.185499	nan	nan	10.5153	1			2251	41.8637	18.7936	-0.00940431	232.495	0.137556	nan	nan	4.9348	1			3560	52.414	11.5532	-0.0146681	354.17	0.0467184	nan	nan	66.0946	1
3378	41.9807	10.3408	-0.00412801	110.531	0.176387	nan	nan	16.1421	1			2253	72.1739	19.631	-0.0063448	161.773	0.133855	nan	nan	19.3384	1			3566	112.788	13.2598	-0.00324085	90.0242	0.305487	nan	nan	inf	1
3378	60.4185	21.1654	-0.00709208	179.047	0.225834	nan	nan	6.04175	1			2253	97.4026	22.5247	0.012317	-299.822	0.0884805	nan	nan	9.02187	1			3574	18.9701	10.9516	-0.00668479	169.632	0.152189	nan	nan	6.21007	1
3381	57.0384	16.1577	-0.00677361	171.685	0.192587	nan	nan	6.04175	1			2255	113.888	10.2395	-0.00604428	154.827	0.171199	nan	nan	5.29437	1			3578	12.7844	10.402	-0.00651985	165.82	0.17246	nan	nan	6.21007	1
3383	92.1472	25.2028	-0.00559199	144.372	0.29412	nan	nan	8.0331	1			2258	91.169	16.0028	-0.00622033	158.896	0.196907	nan	nan	7.65669	1			3578	90.1865	12.9729	-0.00669726	169.921	0.11343	nan	nan	23.6179	1
3384	97.1506	18.9182	-0.00597677	153.266	0.206228	nan	nan	8.0331	1			2260	98.7524	17.0591	-0.00533719	138.482	0.258827	nan	nan	7.65669	1			3580	61.4384	14.2802	-0.0033549	92.6605	0.284993	nan	nan	13.9328	1
3385	17.955	11.7157	-0.00414413	110.904	0.158792	nan	nan	39.335	1			2261	99.5731	25.7347	-0.00611404	156.439	0.235443	nan	nan	8.71431	1			3585	66.8774	27.1075	-0.00695712	175.927	0.138217	nan	nan	13.9328	1
3391	63.4461	9.15939	-0.00439244	116.644	0.166183	nan	nan	18.9909	1			2262	71.3373	13.9647	-0.00701495	177.264	0.100864	nan	nan	19.9361	1			3594	76.5168	25.1612	-0.00630039	160.747	0.153417	nan	nan	58.7763	1
3393	21.7577	5.74529	-0.00630292	160.805	0.151862	nan	nan	23.0824	1			2262	40.8944	14.0828	0.0065723	-167.032	0.301794	nan	nan	5.67458	1			3597	14.2917	7.32091	-0.00556241	143.688	0.25777	nan	nan	10.9727	1
3394	117.886	23.397	-0.00452312	119.664	0.153023	nan	nan	56.2708	1			2262	35.2776	14.8908	-0.00628039	160.284	0.3017	nan	nan	5.67458	1			3599	18.2339	17.561	-0.00689087	174.396	0.108305	nan	nan	10.9727	1
3396	44.4685	9.87003	-0.00405039	108.737	0.25643	nan	nan	18.9909	1			2262	110.136	25.0006	0.00627206	-160.092	0.306911	nan	nan	10.5882	1			3602	44.1355	23.8358	-0.00323639	89.9212	0.273152	nan	nan	20.1265	1
3399	18.0773	23.9216	-0.00662827	168.326	0.193877	nan	nan	14.5132	1			2263	17.701	13.716	-0.00719832	181.503	0.219722	nan	nan	17.6158	1			3603	90.6839	17.805	-0.00692657	175.221	0.194426	nan	nan	19.6295	1
3401	65.9492	27.057	-0.00648768	165.076	0.130272	nan	nan	7.99037	1			2276	65.3039	18.2202	-0.0059106	151.737	0.124961	nan	nan	24.0931	1			3603	6.3017	21.5944	-0.00619209	158.243	0.155191	nan	nan	12.5955	1
3401	32.5581	24.8912	-0.00567489	146.288	0.118119	nan	nan	14.5132	1			2277	41.7455	6.96914	-0.00397894	107.085	0.227967	nan	nan	26.1072	1			3603	64.245	24.6633	-0.00415431	111.139	0.253762	nan	nan	20.1265	1
3403	65.998	14.6191	-0.0066517	168.867	0.159301	nan	nan	6.4426	1			2280	9.27043	13.5759	-0.0063139	161.059	0.151068	nan	nan	33.1403	1			3606	110.203	15.7243	-0.00603764	154.673	0.175524	nan	nan	14.7796	1
3404	58.3939	24.4564	-0.00692877	175.272	0.0929031	nan	nan	7.99037	1			2280	89.3873	18.903	-0.0145681	351.858	0.137852	nan	nan	12.8965	1			3609	42.9573	7.09844	-0.00700802	177.104	0.0950456	nan	nan	58.5299	1
3405	66.9363	8.24521	-0.00745534	187.444	0.147227	nan	nan	6.4426	1			2284	76.638	16.9599	-0.00672964	170.669	0.126238	nan	nan	9.37847	1			3610	98.6863	24.9876	-0.00584176	150.145	0.154419	nan	nan	14.7796	1
3407	30.3949	16.7077	-0.006119	156.554	0.140844	nan	nan	8.55136	1			2286	69.3172	11.0981	-0.00695947	175.982	0.132006	nan	nan	9.37847	1			3617	70.146	10.893	0.0069297	-175.294	0.294248	nan	nan	8.31357	1
3407	100.685	18.4551	-0.00608514	155.771	0.115658	nan	nan	19.7416	1			2289	29.2482	23.8859	-0.00643213	163.792	0.142713	nan	nan	42.0601	1			3618	63.6426	16.0719	-0.00628336	160.353	0.338158	nan	nan	8.31357	1
3407	119.788	23.4341	-0.00703882	177.816	0.106798	nan	nan	19.7416	1			2298	95.1226	19.5842	-0.00665146	168.862	0.114465	nan	nan	14.6504	1			3621	45.7223	8.72637	-0.0067881	172.02	0.117512	nan	nan	19.3673	1
3409	8.3779	8.35617	-0.00683222	173.04	0.137045	nan	nan	23.5477	1			2301	14.0167	7.96283	-0.00625218	159.632	0.195987	nan	nan	21.2585	1			3622	79.3755	16.0293	-0.00576897	148.463	0.330053	nan	nan	10.5624	1
3411	38.1052	26.5308	-0.00660783	167.853	0.110923	nan	nan	12.0294	1			2302	80.5971	17.6749	-0.0078175	195.815	0.0851867	nan	nan	14.6504	1			3623	92.4753	16.5745	0.0067258	-170.58	0.128068	nan	nan	13.1111	1
3411	26.3008	24.2153	-0.00641728	163.449	0.159587	nan	nan	8.55136	1			2305	24.2673	26.5867	-0.0059651	152.996	0.142635	nan	nan	21.2585	1			3630	100.531	18.8231	-0.00364173	99.2906	0.257886	nan	nan	inf	1
3414	52.2035	16.9371	-0.00306843	86.0386	0.245145	nan	nan	17.0528	1			2307	60.4293	23.8823	-0.00290657	82.2971	0.28836	nan	nan	21.1015	1			3637	56.8269	8.38226	-0.00689757	174.551	0.131979	nan	nan	inf	1
3414	113.927	20.8467	-0.00389256	105.089	0.236719	nan	nan	39.7101	1			2312	100.337	27.5136	-0.00610684	156.273	0.157609	nan	nan	28.5174	1			3645	70.7473	14.155	-0.00804612	201.1	0.121058	nan	nan	40.5266	1
3415	74.2201	21.3881	-0.00702534	177.504	0.0962497	nan	nan	22.4621	1			2314	51.6764	8.8458	-0.00616371	157.587	0.226392	nan	nan	6.8987	1			3647	30.7987	7.33463	-0.00609628	156.029	0.146643	nan	nan	40.5266	1
3423	104.571	8.85802	-0.00656109	166.773	0.101089	nan	nan	27.3492	1			2315	121.443	8.33563	-0.00686694	173.843	0.112883	nan	nan	17.4833	1			3653	9.02995	17.4417	-0.00706502	178.421	0.0996734	nan	nan	24.1418	1
3426	78.116	15.7959	-0.00682754	172.932	0.102411	nan	nan	6.7022	1			2319	58.5674	8.521	-0.00685523	173.572	0.12911	nan	nan	6.8987	1			3654	31.9706	24.9619	-0.00533862	138.515	0.193325	nan	nan	24.1418	1
3430	8.96655	16.1183	-0.00653909	166.264	0.181901	nan	nan	46.3884	1			2319	112.552	23.3896	0.00854116	-212.543	0.224216	nan	nan	17.4833	1			3655	104.677	10.9771	-0.00720823	181.732	0.280396	nan	nan	34.0238	1
3430	116.118	19.3138	-0.00340242	93.7589	0.243496	nan	nan	10.7877	1			2328	58.4984	8.4817	0.00619566	-158.326	0.177827	nan	nan	9.47588	1			3657	70.7908	14.0376	0.00826109	-206.069	0.130336	nan	nan	30.1565	1
3431	82.5022	10.7283	-0.00389663	105.183	0.211957	nan	nan	6.7022	1			2330	119.912	8.29605	-0.00522958	135.994	0.186762	nan	nan	22.0048	1			3661	40.9338	9.79743	-0.00679017	172.068	0.0920938	nan	nan	11.5617	1
3433	116.61	8.53739	-0.00308645	86.4552	0.340229	nan	nan	10.7877	1			2330	98.3618	12.7455	0.00400812	-107.76	0.26708	nan	nan	22.0048	1			3663	36.5909	20.5125	-0.00615896	157.478	0.12517	nan	nan	11.5617	1
3435	54.0726	26.9502	-0.00600868	154.004	0.132628	nan	nan	23.623	1			2330	49.0402	7.90336	0.00706283	-178.371	0.152082	nan	nan	9.47588	1			3664	50.0174	24.5012	-0.00679252	172.123	0.149254	nan	nan	10.0347	1
3436	91.4949	21.0687	-0.00683615	173.131	0.0963373	nan	nan	13.7037	1			2336	120.107	8.26446	0.00534592	-138.684	0.18536	nan	nan	66.2797	1			3665	6.15216	12.6292	-0.0061285	156.773	0.141333	nan	nan	31.443	1
3437	6.2965	10.4533	-0.00682176	172.798	0.10806	nan	nan	30.6145	1			2339	53.8951	11.2535	-0.00496111	129.789	0.192787	nan	nan	66.2797	1			3668	57.7809	18.1432	-0.00330684	91.5497	0.288214	nan	nan	10.0347	1
3437	36.9098	10.7179	-0.00633077	161.449	0.125548	nan	nan	23.623	1			2346	110.75	21.9532	-0.0067554	171.264	0.10228	nan	nan	36.5436	1			3668	117.848	20.743	-0.005422	140.442	0.27556	nan	nan	4.00135	1
3441	82.5261	6.57052	-0.00621949	158.877	0.136433	nan	nan	11.698	1			2347	77.4248	6.95795	-0.00677818	171.791	0.160496	nan	nan	36.5436	1			3671	96.8297	9.32483	-0.00855965	212.971	0.143239	nan	nan	20.3499	1
3443	93.8363	9.55753	-0.00623317	159.193	0.143152	nan	nan	11.698	1			2353	45.1355	11.1825	-0.00748239	188.069	0.101888	nan	nan	24.1818	1			3671	119.418	17.0622	-0.00555591	143.538	0.267124	nan	nan	4.00135	1
3443	33.5891	13.7872	-0.00333768	92.2624	0.249158	nan	nan	15.804	1			2354	77.7713	16.8475	-0.00763748	191.654	0.119968	nan	nan	9.4749	1			3672	27.7595	7.90267	-0.00636846	162.32	0.136685	nan	nan	31.7199	1
3444	47.5782	6.43391	-0.00681182	172.569	0.125251	nan	nan	11.034	1			2355	88.1818	11.494	-0.00331989	91.8514	0.290237	nan	nan	11.7064	1			3672	76.6753	12.1396	-0.0054856	141.912	0.153006	nan	nan	19.8253	1
3449	38.0713	12.0346	-0.00647172	164.707	0.096581	nan	nan	11.034	1			2356	69.2721	12.6597	-0.00691347	174.918	0.245708	nan	nan	9.4749	1			3675	118.256	9.45033	-0.00642409	163.606	0.134169	nan	nan	7.70004	1
3450	119.089	23.9418	-0.00602005	154.267	0.116107	nan	nan	15.8465	1			2358	21.7653	26.423	-0.00516831	134.578	0.188381	nan	nan	27.9005	1			3678	105.355	16.2753	-0.00653596	166.192	0.128552	nan	nan	14.5952	1
3451	74.2989	24.5224	-0.0063657	162.256	0.145857	nan	nan	26.4437	1			2361	75.4436	20.2426	-0.00721024	181.778	0.106259	nan	nan	9.77682	1			3678	56.7034	7.27747	-0.00638939	162.804	0.155547	nan	nan	20.4892	1
3452	50.2384	6.51393	-0.00727106	183.184	0.113826	nan	nan	13.3611	1			2363	62.2279	15.8909	0.00586172	-150.607	0.144118	nan	nan	9.20089	1			3678	76.6147	12.1092	0.00591122	-151.751	0.117	nan	nan	20.4892	1
3454	100.737	23.9902	-0.00536376	139.096	0.175466	nan	nan	18.352	1			2363	53.1384	14.4635	-0.00437415	116.221	0.328403	nan	nan	9.20089	1			3681	32.9486	26.2183	-0.00700018	176.923	0.136871	nan	nan	6.80585	1
3455	114.353	8.81956	-0.00612181	156.619	0.131864	nan	nan	15.8465	1			2366	71.1122	6.77878	-0.00629899	160.714	0.148625	nan	nan	9.92854	1			3683	22.8605	18.7735	-0.00653719	166.22	0.11409	nan	nan	12.5378	1
3456	43.0901	19.7419	-0.00646004	164.437	0.106067	nan	nan	15.0359	1			2369	66.7382	15.6919	-0.00695124	175.791	0.149209	nan	nan	9.92854	1			3684	119.171	17.1203	0.00630399	-160.83	0.172066	nan	nan	11.2615	1
3464	99.8279	11.759	-0.00655724	166.684	0.117468	nan	nan	20.9466	1			2375	18.4993	25.741	-0.00720692	181.702	0.10658	nan	nan	inf	1			3684	56.0137	6.87299	0.00567139	-146.207	0.241463	nan	nan	21.3632	1
3464	117.012	23.7367	-0.00627343	160.124	0.137671	nan	nan	20.9466	1			2387	85.799	8.28931	-0.00751872	188.909	0.0977341	nan	nan	inf	1			3684	39.6599	27.3488	-0.00472379	124.303	0.256879	nan	nan	6.80585	1
3465	31.7519	7.34349	-0.00619063	158.209	0.125362	nan	nan	22.3256	1			2395	17.1532	26.1774	-0.00578802	148.903	0.154922	nan	nan	25.3451	1			3685	110.911	24.7746	-0.00679497	172.179	0.134156	nan	nan	11.2615	1
3468	12.9641	19.4038	-0.00700994	177.148	0.123284	nan	nan	22.3256	1			2396	95.1617	18.9656	-0.00597287	153.176	0.14283	nan	nan	22.6133	1			3685	102.588	10.7062	-0.00676999	171.602	0.119488	nan	nan	16.3459	1
3471	74.8338	16.7644	-0.00690408	174.701	0.129288	nan	nan	17.0886	1			2397	117.258	14.1586	-0.0064726	164.728	0.111497	nan	nan	9.15771	1			3687	36.2126	14.8919	0.0026352	-76.0243	0.341543	nan	nan	12.9251	1
3471	48.6317	18.329	-0.00594275	152.48	0.147275	nan	nan	11.651	1			2397	45.7058	16.0614	-0.00606536	155.314	0.113248	nan	nan	11.5203	1			3694	83.1167	22.4874	-0.00681365	172.611	0.139112	nan	nan	5.31831	1
3471	59.1025	23.4386	-0.00647869	164.868	0.143206	nan	nan	11.651	1			2400	36.2374	9.499	0.00360763	-98.5026	0.377309	nan	nan	11.5203	1			3695	103.326	10.6005	0.00620897	-158.633	0.333201	nan	nan	23.4461	1
3478	31.3297	25.9301	-0.00631024	160.975	0.160356	nan	nan	76.4009	1			2402	66.0557	8.35748	-0.00777684	194.876	0.1011	nan	nan	21.7593	1			3696	39.9858	21.9982	-0.00652075	165.84	0.201539	nan	nan	15.1722	1
3481	106.608	12.8835	-0.00649165	165.168	0.0877346	nan	nan	60.8973	1			2402	116.848	23.3071	-0.0064046	163.156	0.124577	nan	nan	9.15771	1			3696	48.6764	9.56148	-0.00566675	146.1	0.156442	nan	nan	15.1722	1
3485	45.7368	11.1167	-0.00603003	154.497	0.119281	nan	nan	13.6586	1			2411	39.7357	26.3804	-0.00759903	190.765	0.149433	nan	nan	13.8538	1			3699	78.4346	19.965	-0.00756443	189.966	0.110982	nan	nan	5.31831	1
3487	79.4221	16.0942	-0.00632429	161.299	0.125768	nan	nan	21.239	1			2411	5.73192	23.8	-0.00695619	175.906	0.151765	nan	nan	33.3418	1			3708	45.8282	13.8637	-0.00382143	103.445	0.202676	nan	nan	43.5299	1
3489	59.2811	9.35368	-0.00648679	165.055	0.122094	nan	nan	13.6586	1			2412	37.1935	12.7618	-0.00681926	172.741	0.105215	nan	nan	13.8538	1			3709	120.555	10.2018	-0.00622171	158.928	0.265985	nan	nan	6.49014	1
3490	13.2809	26.358	-0.00618226	158.016	0.137706	nan	nan	18.3484	1			2414	61.6017	6.11958	-0.00703578	177.746	0.112942	nan	nan	25.2958	1			3709	114.163	11.3231	-0.00585099	150.359	0.366923	nan	nan	6.49014	1
3494	30.7059	5.99713	-0.00653043	166.064	0.110097	nan	nan	13.6832	1			2420	117.023	5.72197	-0.0060282	154.455	0.173116	nan	nan	27.1826	1			3711	89.2127	10.3077	-0.00626718	159.979	0.202861	nan	nan	4.65925	1
3494	17.243	8.44248	-0.00584536	150.229	0.142211	nan	nan	13.6832	1			2420	98.6072	25.7158	-0.00595607	152.788	0.137855	nan	nan	14.4847	1			3714	86.5899	6.45677	-0.0067341	170.772	0.24757	nan	nan	4.65925	1
3495	60.2484	17.3596	-0.0104762	257.273	0.0730896	nan	nan	19.5536	1			2423	62.5888	9.60095	-0.00284024	80.7639	0.324662	nan	nan	25.0547	1			3715	102.311	26.6896	-0.00703953	177.832	0.148398	nan	nan	7.53385	1
3495	100.969	22.4041	-0.00620564	158.557	0.106956	nan	nan	41.0319	1			2423	84.9361	20.9297	-0.0067151	170.333	0.111987	nan	nan	14.4847	1			3719	106.024	20.134	-0.00618634	158.11	0.142259	nan	nan	7.53385	1
3500	43.6283	7.0583	-0.00333297	92.1537	0.251504	nan	nan	18.2497	1			2437	119.167	5.83036	-0.00692613	175.211	0.149197	nan	nan	6.25762	1			3722	65.7251	15.9043	-0.00388779	104.979	0.198839	nan	nan	11.8483	1
3502	117.207	8.23378	-0.00613638	156.956	0.110083	nan	nan	73.5879	1			2438	78.529	27.3785	-0.0068084	172.49	0.216143	nan	nan	24.2297	1			3724	58.3536	6.62822	-0.00860731	214.072	0.161047	nan	nan	11.8483	1
3503	39.6452	24.868	-0.00632944	161.418	0.186145	nan	nan	18.2497	1			2440	100.34	8.92086	-0.00689541	174.501	0.133468	nan	nan	7.10326	1			3724	24.5496	23.9599	-0.00567236	146.229	0.152467	nan	nan	10.111	1
3507	5.66712	12.5357	-0.00425688	113.51	0.286329	nan	nan	27.2016	1			2440	23.2711	12.8154	-0.00643144	163.776	0.129211	nan	nan	11.2592	1			3725	84.9043	9.15258	-0.00666633	169.205	0.0976669	nan	nan	20.3329	1
3509	32.7056	15.5102	-0.00348813	95.7403	0.267635	nan	nan	27.2016	1			2440	28.9832	22.518	-0.00641626	163.425	0.147995	nan	nan	11.2592	1			3728	10.4699	20.6929	-0.00675302	171.209	0.127819	nan	nan	14.4537	1
3510	95.4239	26.1551	-0.00641492	163.394	0.149176	nan	nan	18.1889	1			2441	62.3755	9.31918	-0.00653805	166.24	0.150191	nan	nan	10.0508	1			3729	26.4563	14.0303	-0.0043775	116.298	0.22952	nan	nan	10.111	1
3514	96.5343	8.00006	-0.00686407	173.777	0.127938	nan	nan	18.1889	1			2442	113.634	8.75356	-0.00709333	179.076	0.214141	nan	nan	6.25762	1			3739	35.9565	22.835	-0.007041	177.866	0.113697	nan	nan	15.8344	1
3521	86.8695	9.09484	-0.0063906	162.832	0.12303	nan	nan	21.2808	1			2444	71.9503	6.26279	-0.00640075	163.067	0.206568	nan	nan	10.0508	1			3742	11.425	9.13768	-0.00603807	154.683	0.145479	nan	nan	11.9791	1
3524	105.477	19.421	-0.00360497	98.441	0.211733	nan	nan	21.2808	1			2444	106.765	11.9487	-0.00613718	156.974	0.255814	nan	nan	7.10326	1			3743	33.5605	7.18289	-0.00342631	94.3113	0.242429	nan	nan	15.8344	1
3530	110.305	23.9764	-0.00633819	161.62	0.245912	nan	nan	9.99318	1			2446	28.623	14.227	-0.00712074	179.709	0.174692	nan	nan	34.1074	1			3744	80.2616	13.6991	-0.00673767	170.855	0.124065	nan	nan	45.2372	1
3532	103.889	16.3145	-0.00540743	140.106	0.198477	nan	nan	9.99318	1			2446	99.156	25.6324	-0.00553842	143.133	0.159754	nan	nan	15.6571	1			3746	13.8772	20.8631	-0.00636869	162.326	0.113272	nan	nan	11.9791	1
3538	99.8989	21.4922	-0.00572717	147.497	0.171452	nan	nan	91.7998	1			2456	58.9337	23.6049	-0.00310416	86.8645	0.287772	nan	nan	21.3928	1			3750	102.408	5.5874	-0.00704954	178.064	0.17056	nan	nan	89.8395	1
3543	8.2973	15.4633	-0.00998133	245.833	0.107198	nan	nan	18.6001	1			2458	6.7364	21.9197	-0.00640817	163.238	0.132958	nan	nan	35.2963	1			3756	56.1789	12.4667	0.00585292	-150.403	0.15266	nan	nan	27.9503	1
3546	82.6302	14.7566	-0.00307539	86.1996	0.265542	nan	nan	12.0077	1			2460	40.7201	12.3836	-0.0087086	216.414	0.190542	nan	nan	21.3928	1			3757	30.7591	24.0879	-0.00632724	161.367	0.133106	nan	nan	27.9503	1
3547	26.8919	15.0106	-0.00719325	181.386	0.085658	nan	nan	18.6001	1			2464	82.9055	11.0577	-0.00614259	157.099	0.15437	nan	nan	22.1472	1			3757	100.385	20.5746	-0.00604332	154.805	0.150081	nan	nan	44.943	1
3547	67.7206	15.1668	-0.00701215	177.199	0.114829	nan	nan	14.9152	1			2466	40.1469	11.4225	-0.006575	167.094	0.260112	nan	nan	27.1111	1			3767	22.9758	26.6906	-0.00667762	169.467	0.265913	nan	nan	78.2359	1
3549	93.0489	20.7261	0.00336758	-92.9537	0.277529	nan	nan	12.0077	1			2467	104.84	14.1185	-0.00606054	155.203	0.156535	nan	nan	10.4061	1			3768	99.6928	11.3494	0.00457464	-120.855	0.311421	nan	nan	78.2359	1
3550	117.739	18.828	-0.00563046	145.261	0.146749	nan	nan	10.5725	1			2467	13.3901	15.7917	-0.00582956	149.863	0.164299	nan	nan	27.1111	1			3777	89.0446	15.2568	-0.00693574	175.433	0.109825	nan	nan	11.6664	1
3553	111.259	27.1819	-0.00318461	88.7242	0.237629	nan	nan	10.5725	1			2472	114.961	16.5396	0.00656607	-166.888	0.131876	nan	nan	10.4061	1			3780	69.6989	16.0491	-0.0073214	184.348	0.105391	nan	nan	8.70314	1
3554	57.5749	19.405	-0.00382644	103.56	0.355688	nan	nan	35.4986	1			2476	58.1476	14.9138	-0.00708473	178.877	0.133111	nan	nan	12.5179	1			3781	82.0052	24.5601	-0.00705679	178.231	0.122053	nan	nan	11.6664	1
3558	15.2223	24.6365	-0.00343964	94.6192	0.294307	nan	nan	27.3318	1			2477	103.131	23.7773	-0.00534656	138.698	0.171554	nan	nan	13.8683	1			3783	104.319	9.89766	-0.00640724	163.217	0.135783	nan	nan	12.7109	1
3563	42.0397	19.3586	-0.00644499	164.089	0.164838	nan	nan	10.257	1			2477	85.5743	17.7041	-0.00639675	162.974	0.152654	nan	nan	18.5774	1			3784	92.6682	14.9803	-0.00607013	155.424	0.112594	nan	nan	12.7109	1
3565	62.4231	13.9309	-0.00694359	175.615	0.0983252	nan	nan	13.5726	1			2478	56.7867	27.3575	-0.00650534	165.484	0.111921	nan	nan	8.35599	1			3784	66.2335	24.0326	-0.00708264	178.829	0.108074	nan	nan	8.70314	1
3565	48.9931	11.8183	-0.0061546	157.377	0.20265	nan	nan	10.257	1			2480	114.574	7.26909	-0.00586182	150.609	0.134769	nan	nan	20.0864	1			3788	10.3423	20.7848	0.00679013	-172.067	0.17901	nan	nan	38.8307	1
3569	53.6733	24.3067	-0.00672684	170.604	0.118645	nan	nan	9.91983	1			2483	49.0716	24.1481	-0.00575544	148.15	0.142992	nan	nan	8.35599	1			3791	47.4429	9.32318	-0.00632579	161.334	0.131035	nan	nan	20.3588	1
3571	82.3745	11.4814	-0.0109077	267.248	0.134243	nan	nan	25.2877	1			2484	84.4683	14.6668	-0.00740657	186.316	0.0901239	nan	nan	15.0663	1			3794	28.1745	15.8964	-0.00610594	156.252	0.147071	nan	nan	20.3588	1
3572	57.3459	15.0917	-0.00693125	175.329	0.11595	nan	nan	9.91983	1			2486	99.5253	14.135	-0.00371259	100.929	0.237567	nan	nan	11.3174	1			3797	62.6353	7.09179	-0.0111137	272.007	0.101365	nan	nan	15.4452	1
3573	21.2799	23.2109	-0.00636944	162.343	0.13455	nan	nan	22.5952	1			2487	116.8	23.2906	0.00626988	-160.042	0.186161	nan	nan	19.5511	1			3797	91.8096	18.6422	-0.00641763	163.457	0.140536	nan	nan	31.3775	1
3573	42.7987	16.3198	-0.00329205	91.2078	0.309805	nan	nan	13.4925	1			2489	48.1111	22.5778	-0.00346365	95.1744	0.359838	nan	nan	20.0186	1			3800	59.7903	22.2727	-0.00431121	114.766	0.214525	nan	nan	15.4452	1
3580	51.9802	6.83858	-0.00709875	179.201	0.107304	nan	nan	20.244	1			2491	89.3239	19.0357	0.0140225	-339.246	0.0663301	nan	nan	10.5461	1			3805	39.3006	17.5729	-0.00334619	92.4591	0.496847	nan	nan	7.62568	1
3580	23.2102	17.4605	-0.00725284	182.763	0.127898	nan	nan	12.1076	1			2492	79.0488	21.4108	-0.00616339	157.58	0.168784	nan	nan	9.21354	1			3806	38.5904	7.9411	-0.00683889	173.194	0.168066	nan	nan	9.65792	1
3582	97.8361	13.3194	-0.00701083	177.169	0.103654	nan	nan	45.6074	1			2494	67.7734	18.8174	-0.00658633	167.356	0.130359	nan	nan	11.5698	1			3807	85.3086	21.8483	-0.0067585	171.336	0.140597	nan	nan	25.6772	1
3584	35.2891	18.294	-0.00625041	159.591	0.168559	nan	nan	10.3253	1			2494	103.368	26.4684	-0.00622631	159.034	0.164036	nan	nan	15.8893	1			3807	44.3021	23.3293	-0.00655137	166.548	0.132285	nan	nan	7.62568	1
3586	52.3111	10.5794	-0.00684706	173.383	0.111215	nan	nan	16.4149	1			2496	50.928	23.857	-0.0031979	89.0315	0.345452	nan	nan	17.5831	1			3809	110.519	26.7208	-0.00299902	84.4343	0.318535	nan	nan	25.6772	1
3589	25.1245	20.1083	-0.00849324	211.435	0.115594	nan	nan	8.24657	1			2497	86.4442	26.906	-0.00662976	168.36	0.147945	nan	nan	9.21354	1			3815	16.337	22.0457	-0.00597959	153.331	0.106629	nan	nan	24.189	1
3590	69.6037	6.20011	-0.00750735	188.646	0.244733	nan	nan	17.8385	1			2499	118.599	9.82722	-0.0066901	169.755	0.117779	nan	nan	22.5595	1			3817	40.3215	25.1839	-0.00356254	97.4603	0.347662	nan	nan	24.189	1
3590	49.1141	26.68	-0.00651952	165.812	0.111476	nan	nan	14.2039	1			2506	42.4402	24.5001	-0.00468854	123.488	0.178985	nan	nan	11.9149	1			3818	86.5504	18.9308	-0.00670196	170.029	0.218817	nan	nan	5.51834	1
3592	35.624	22.2336	-0.00673158	170.714	0.131524	nan	nan	10.7125	1			2510	6.8943	11.9056	-0.00581506	149.528	0.156959	nan	nan	10.7898	1			3821	90.0767	23.1754	-0.00699308	176.758	0.201639	nan	nan	5.51834	1
3592	19.3757	14.1958	-0.00652815	166.012	0.173214	nan	nan	8.24657	1			2510	42.5764	12.586	-0.00692822	175.259	0.116462	nan	nan	11.9149	1			3821	105.14	27.3584	-0.00616201	157.548	0.157024	nan	nan	15.6334	1
3597	79.7842	9.92476	-0.00690853	174.804	0.0985247	nan	nan	45.8435	1			2515	88.4941	18.6529	0.00315253	-87.9826	0.350968	nan	nan	46.3167	1			3828	81.9596	18.8694	-0.00632985	161.428	0.154033	nan	nan	15.7348	1
3597	29.8676	8.34593	-0.00670891	170.19	0.0954829	nan	nan	12.0125	1			2515	12.0041	21.4087	-0.0037222	101.151	0.263622	nan	nan	10.705	1			3830	97.4377	16.0388	-0.01061	260.364	0.06579	nan	nan	15.7348	1
3599	13.3092	16.7437	-0.00460988	121.67	0.213582	nan	nan	18.5662	1			2517	6.99199	11.9495	0.00596026	-152.884	0.197416	nan	nan	9.95659	1			3832	33.9779	16.9513	-0.00972679	239.949	0.0754318	nan	nan	48.02	1
3606	76.942	7.97538	-0.0072317	182.274	0.107687	nan	nan	56.3418	1			2520	16.9477	11.8161	-0.00781547	195.768	0.168179	nan	nan	9.95659	1			3838	32.7684	22.5894	-0.00571862	147.299	0.183015	nan	nan	79.3129	1
3608	20.6496	10.3346	-0.00609646	156.033	0.128664	nan	nan	22.523	1			2521	15.9789	21.7611	-0.0060452	154.848	0.160827	nan	nan	9.9921	1			3843	112.078	21.8846	-0.00651445	165.695	0.121918	nan	nan	33.1224	1
3612	37.9313	24.7785	-0.00622759	159.064	0.162377	nan	nan	22.523	1			2522	116.51	9.17759	-0.0128589	312.349	0.0685767	nan	nan	12.9221	1			3848	78.9724	20.8354	-0.00765647	192.093	0.11932	nan	nan	23.9035	1
3612	62.5652	18.69	-0.00404106	108.521	0.191979	nan	nan	25.3752	1			2525	109.336	19.9252	-0.00658917	167.422	0.0971045	nan	nan	12.9221	1			3848	31.8545	10.7051	-0.00696738	176.164	0.176442	nan	nan	13.9274	1
3618	19.1684	18.2464	-0.00644198	164.02	0.123547	nan	nan	11.4835	1			2526	31.3175	8.76534	-0.00522474	135.883	0.210674	nan	nan	20.1038	1			3849	17.2437	10.743	-0.00307405	86.1686	0.26747	nan	nan	12.5311	1
3620	57.7791	19.932	-0.0057121	147.148	0.159042	nan	nan	19.1025	1			2528	96.9424	14.1683	-0.00643441	163.845	0.21348	nan	nan	13.665	1			3851	23.3133	21.706	-0.00635637	162.041	0.141852	nan	nan	12.5311	1
3621	105.226	19.4602	-0.00684902	173.428	0.103005	nan	nan	28.6198	1			2535	51.8534	21.5782	-0.00690193	174.652	0.112489	nan	nan	141.487	1			3853	102.035	27.1184	0.00759003	-190.557	0.260688	nan	nan	23.9035	1
3622	76.7417	22.2396	-0.00647772	164.846	0.13405	nan	nan	17.4244	1			2541	55.5341	7.23197	-0.00596375	152.965	0.148783	nan	nan	60.632	1			3854	37.7959	12.9755	0.00637944	-162.574	0.153037	nan	nan	16.9105	1
3622	7.75906	16.9437	-0.00583363	149.957	0.142238	nan	nan	11.4835	1			2544	116.04	11.1424	-0.011117	272.084	0.085357	nan	nan	58.8263	1			3859	119.524	20.8873	-0.00529428	137.49	0.317173	nan	nan	15.9094	1
3625	71.3407	5.67341	-0.00615991	157.5	0.126	nan	nan	14.2017	1			2548	16.9604	11.7775	0.00648853	-165.096	0.168716	nan	nan	7.5091	1			3861	13.599	26.5097	-0.00399302	107.411	0.201863	nan	nan	59.4943	1
3626	58.2186	11.1048	-0.0069587	175.964	0.105524	nan	nan	14.2017	1			2548	59.196	26.2855	-0.00650912	165.572	0.165411	nan	nan	22.7319	1			3863	70.0506	7.72712	-0.00717917	181.06	0.10108	nan	nan	13.7708	1
3627	42.596	12.896	-0.00654415	166.381	0.120884	nan	nan	11.3705	1			2549	24.422	12.6207	-0.00582701	149.804	0.256337	nan	nan	7.5091	1			3864	112.806	6.466	-0.00696861	176.193	0.145342	nan	nan	15.9094	1
3632	31.8822	16.7044	-0.00631948	161.188	0.149544	nan	nan	11.3705	1			2550	75.9523	10.9243	-0.00710485	179.342	0.132788	nan	nan	22.7319	1			3868	58.7112	15.5409	-0.00288404	81.7763	0.45672	nan	nan	13.7708	1
3635	79.3005	6.40729	-0.00359876	98.2975	0.257336	nan	nan	48.5234	1			2567	68.7041	12.2545	-0.00710323	179.305	0.170287	nan	nan	4.35575	1			3871	107.02	10.9954	-0.00696116	176.021	0.0992018	nan	nan	19.2706	1
3636	20.4896	20.9724	-0.00627622	160.188	0.103516	nan	nan	12.1658	1			2569	66.1229	8.74599	0.00703833	-177.804	0.266298	nan	nan	4.35575	1			3874	87.7567	10.4808	-0.00433644	115.349	0.159836	nan	nan	19.2706	1
3639	6.25859	8.93243	-0.00689602	174.515	0.132628	nan	nan	18.6409	1			2571	95.0526	15.2919	-0.00694317	175.605	0.248116	nan	nan	26.523	1			3876	55.0692	6.20286	-0.00621544	158.783	0.311335	nan	nan	4.87595	1
3642	47.1474	10.461	-0.00638093	162.609	0.123896	nan	nan	24.1869	1			2573	54.5203	23.29	-0.00676551	171.498	0.107049	nan	nan	18.605	1			3876	23.4525	21.7107	0.00662974	-168.36	0.169346	nan	nan	28.7566	1
3644	66.3267	25.1974	-0.00659684	167.599	0.109779	nan	nan	12.7595	1			2577	34.5765	5.9571	-0.00679701	172.226	0.135044	nan	nan	26.4232	1			3877	52.1191	23.9847	-0.00345746	95.0312	0.239822	nan	nan	13.474	1
3645	78.8785	22.9044	-0.00633669	161.586	0.14626	nan	nan	12.7595	1			2579	97.896	9.7519	0.00814065	-203.285	0.179313	nan	nan	63.4332	1			3879	52.8199	10.529	-0.00689443	174.478	0.245963	nan	nan	4.87595	1
3651	84.9442	18.815	-0.00391873	105.694	0.212184	nan	nan	25.8762	1			2581	8.14792	17.2056	-0.00613917	157.02	0.128305	nan	nan	28.7227	1			3883	10.351	5.81925	-0.00659239	167.496	0.243949	nan	nan	22.778	1
3655	109.758	26.1525	-0.00527311	137.001	0.155231	nan	nan	10.6813	1			2586	45.1857	12.3957	-0.00731492	184.198	0.123537	nan	nan	15.4942	1			3885	31.8989	13.2032	-0.00817572	204.096	0.235075	nan	nan	8.15391	1
3657	43.6327	12.3913	-0.00358329	97.9398	0.267856	nan	nan	23.039	1			2590	59.8886	7.5076	-0.00715346	180.466	0.105404	nan	nan	15.4942	1			3887	35.4619	20.5375	-0.00457698	120.909	0.239683	nan	nan	8.15391	1
3659	115.155	16.9349	-0.00640774	163.228	0.126232	nan	nan	10.6813	1			2595	35.47	15.313	-0.00762628	191.395	0.238684	nan	nan	6.29873	1			3891	27.8276	9.40335	0.00624689	-159.51	0.146551	nan	nan	13.5	1
3661	102.478	12.5913	-0.0060477	154.906	0.120355	nan	nan	6.35216	1			2596	69.5653	9.48043	-0.00726245	182.985	0.176664	nan	nan	34.5906	1			3892	51.8096	5.55554	-0.00606862	155.389	0.143646	nan	nan	21.2473	1
3666	97.3964	16.4021	-0.00621828	158.849	0.159712	nan	nan	4.4558	1			2596	36.1392	21.5761	-0.00782786	196.055	0.201979	nan	nan	6.29873	1			3892	58.7244	25.6462	0.00396367	-106.732	0.386	nan	nan	21.2473	1
3666	39.3647	22.9075	-0.00683625	173.133	0.0860776	nan	nan	22.0995	1			2601	118.756	22.6616	-0.00681122	172.555	0.125534	nan	nan	50.9259	1			3895	115.596	18.8138	-0.00656134	166.779	0.125601	nan	nan	57.2809	1
3668	82.9321	7.58817	-0.00698315	176.529	0.100066	nan	nan	12.546	1			2605	31.3669	24.2776	-0.00616841	157.696	0.180449	nan	nan	87.4039	1			3899	22.9054	10.3952	-0.00549231	142.068	0.128979	nan	nan	26.0192	1
3670	93.2956	14.6592	-0.00506804	132.26	0.261619	nan	nan	4.4558	1			2611	59.3003	22.9053	-0.00584957	150.326	0.161936	nan	nan	9.12555	1			3900	49.0794	18.3936	-0.0068386	173.188	0.0969397	nan	nan	11.2385	1
3671	61.4325	21.7243	-0.0070438	177.931	0.172699	nan	nan	8.9839	1			2613	61.8607	14.1463	-0.00600217	153.853	0.138743	nan	nan	9.12555	1			3900	48.6731	6.78652	-0.00443931	117.727	0.18583	nan	nan	10.3583	1
3672	14.6223	10.0723	-0.005979	153.318	0.165963	nan	nan	9.32282	1			2614	36.3056	14.612	-0.00678841	172.027	0.116119	nan	nan	24.4446	1			3905	39.7754	12.0897	-0.00656644	166.897	0.102752	nan	nan	10.3583	1
3674	19.313	18.1291	0.00386004	-104.337	0.216687	nan	nan	9.32282	1			2615	11.0565	27.3282	-0.00613462	156.915	0.147648	nan	nan	28.2705	1			3905	111.781	21.885	0.00711722	-179.628	0.136959	nan	nan	31.3682	1
3675	64.2194	13.1836	-0.0046638	122.916	0.167036	nan	nan	8.9839	1			2616	104.382	25.0495	-0.00709441	179.101	0.147173	nan	nan	4.39974	1			3905	78.4318	19.5599	-0.00616894	157.708	0.137795	nan	nan	4.33929	1
3679	80.1696	21.7947	-0.00586387	150.656	0.139836	nan	nan	18.1261	1			2617	80.9114	7.73469	-0.00459268	121.272	0.276366	nan	nan	13.5669	1			3907	84.5216	6.36377	-0.00694393	175.622	0.15812	nan	nan	14.5335	1
3680	32.1634	23.7801	-0.00588578	151.163	0.157727	nan	nan	33.7621	1			2619	67.5462	19.9169	-0.00682517	172.877	0.110519	nan	nan	18.0841	1			3908	10.7562	18.6376	-0.00618706	158.127	0.166092	nan	nan	29.7488	1
3682	104.901	15.8846	-0.00655253	166.575	0.100174	nan	nan	15.3044	1			2620	91.7106	15.9468	-0.00601362	154.118	0.191895	nan	nan	13.5669	1			3910	78.8964	23.8743	-0.00642509	163.629	0.162049	nan	nan	4.33929	1
3684	117.094	25.1355	-0.00609283	155.949	0.270206	nan	nan	15.3044	1			2621	105.671	20.8428	-0.00679367	172.149	0.196096	nan	nan	4.21325	1			3912	98.8976	23.3887	-0.00552944	142.926	0.162825	nan	nan	6.83619	1
3686	21.4774	7.04692	-0.00672318	170.52	0.128462	nan	nan	14.9903	1			2624	104.513	24.8938	0.00648787	-165.08	0.298119	nan	nan	4.21325	1			3913	52.7334	10.3344	0.0091568	-226.774	0.143422	nan	nan	15.9044	1
3687	9.24356	15.7096	-0.00623736	159.29	0.157694	nan	nan	5.02953	1			2625	7.05284	13.5941	-0.00628724	160.443	0.117236	nan	nan	84.6904	1			3916	68.3598	7.37378	-0.00669183	169.795	0.13857	nan	nan	15.9044	1
3690	121.455	25.5747	-0.00467624	123.204	0.213519	nan	nan	100.39	1			2631	29.6451	7.29879	0.00647963	-164.89	0.120305	nan	nan	21.6995	1			3916	104.662	19.7135	-0.00675717	171.305	0.155851	nan	nan	6.83619	1
3692	13.432	12.9251	-0.00590565	151.622	0.182626	nan	nan	5.02953	1			2632	94.4266	12.1711	-0.00653681	166.212	0.142526	nan	nan	29.4235	1			3917	19.2801	26.8324	-0.00605247	155.016	0.132741	nan	nan	13.9846	1
3695	22.2631	10.1149	-0.0141291	341.709	0.0741538	nan	nan	9.26748	1			2636	45.7165	21.8789	-0.00652702	165.985	0.147073	nan	nan	16.3215	1			3919	26.4645	14.8344	-0.00677152	171.637	0.121313	nan	nan	13.9846	1
3696	72.985	23.7022	-0.00649281	165.195	0.152966	nan	nan	35.3045	1			2637	29.9207	17.7698	-0.00616501	157.617	0.136083	nan	nan	16.3215	1			3922	65.561	27.3418	-0.00653045	166.065	0.152171	nan	nan	41.0483	1
3700	103.65	6.20784	-0.0064768	164.824	0.0959689	nan	nan	17.1467	1			2637	121.337	24.0703	-0.00608159	155.689	0.224345	nan	nan	29.4235	1			3928	115.96	18.5536	0.00685716	-173.617	0.116207	nan	nan	60.8688	1
3703	73.8715	8.29006	-0.00688185	174.187	0.115078	nan	nan	16.7654	1			2642	90.3924	15.2682	-0.00632228	161.253	0.140203	nan	nan	8.76274	1			3930	52.7649	6.84176	-0.00522727	135.941	0.258976	nan	nan	14.067	1
3703	89.1059	15.2893	-0.00591983	151.95	0.166916	nan	nan	11.2124	1			2643	112.573	26.3219	-0.00719793	181.494	0.277301	nan	nan	15.6428	1			3931	55.129	20.7087	-0.00585987	150.564	0.139814	nan	nan	14.067	1
3704	91.4557	26.2527	-0.00402068	108.05	0.195349	nan	nan	11.2124	1			2643	113.908	10.7362	-0.00647964	164.89	0.243601	nan	nan	15.6428	1			3933	27.5516	7.38834	-0.0069502	175.767	0.110773	nan	nan	16.6167	1
3705	6.4115	22.9998	-0.00717694	181.008	0.119265	nan	nan	63.0278	1			2646	83.0954	20.1198	-0.0034334	94.475	0.260114	nan	nan	8.76274	1			3934	10.976	6.22073	0.00638387	-162.676	0.112495	nan	nan	16.6167	1
3709	69.4353	22.2887	-0.00573262	147.623	0.146964	nan	nan	10.6682	1			2649	24.368	10.7113	-0.00601187	154.077	0.147495	nan	nan	37.2492	1			3943	37.043	8.17487	-0.00579957	149.17	0.163342	nan	nan	17.8766	1
3711	103.794	22.3829	-0.00400854	107.77	0.189874	nan	nan	34.3586	1			2650	112.59	24.5233	-0.00682007	172.759	0.159561	nan	nan	29.8216	1			3944	54.856	9.68124	-0.00619018	158.199	0.167018	nan	nan	10.9931	1
3714	58.7672	22.2994	-0.00353062	96.7223	0.253449	nan	nan	10.6682	1			2651	61.0319	17.2888	-0.00679172	172.104	0.127025	nan	nan	22.2444	1			3944	55.0671	20.6723	0.00602267	-154.327	0.129749	nan	nan	10.9931	1
3719	76.9736	27.1401	-0.00669768	169.93	0.123505	nan	nan	10.8357	1			2662	16.6886	6.33863	-0.00604426	154.826	0.173283	nan	nan	15.287	1			3946	14.9427	13.9689	-0.00602393	154.356	0.19764	nan	nan	16.5389	1
3721	13.7943	11.3044	-0.00626458	159.919	0.119027	nan	nan	54.5413	1			2663	43.8896	24.7157	-0.00662201	168.181	0.125122	nan	nan	32.827	1			3948	76.5762	17.0026	-0.00661414	167.999	0.124952	nan	nan	21.8199	1
3724	67.1683	22.5283	-0.00541563	140.295	0.202146	nan	nan	4.36918	1			2664	87.6186	12.7693	-0.00711833	179.654	0.11027	nan	nan	45.3315	1			3950	49.6385	23.0497	-0.00611392	156.436	0.137544	nan	nan	15.3665	1
3727	84.0531	9.40035	-0.00691437	174.939	0.12315	nan	nan	5.20075	1			2664	9.7247	19.9474	-0.00667221	169.342	0.107343	nan	nan	15.287	1			3950	29.8876	21.0529	-0.00664385	168.686	0.274777	nan	nan	8.30327	1
3729	67.7624	26.8569	-0.0065699	166.977	0.130497	nan	nan	4.36918	1			2670	47.5393	8.10998	-0.00654555	166.414	0.217033	nan	nan	45.8222	1			3951	36.1794	15.6347	-0.00749376	188.332	0.220499	nan	nan	8.30327	1
3730	35.8646	9.96144	-0.00630121	160.766	0.134252	nan	nan	36.0961	1			2673	93.1702	12.292	-0.00628695	160.436	0.15693	nan	nan	45.8222	1			3952	42.2016	6.31273	-0.00756483	189.975	0.25051	nan	nan	11.098	1
3732	79.7041	12.2525	-0.00346736	95.2602	0.336359	nan	nan	5.20075	1			2677	24.4182	10.2253	0.00762637	-191.397	0.332686	nan	nan	68.7831	1			3953	15.0199	13.9325	0.00536917	-139.221	0.182174	nan	nan	16.4848	1
3732	111.4	10.3157	-0.00542042	140.406	0.155482	nan	nan	27.3618	1			2681	96.4045	22.9099	-0.00546221	141.372	0.184488	nan	nan	29.6854	1			3954	62.9606	13.1466	-0.00373666	101.485	0.218786	nan	nan	16.5997	1
3737	75.1052	26.8991	-0.00588554	151.157	0.14171	nan	nan	15.3517	1			2683	27.6185	12.8373	0.00536082	-139.028	0.249444	nan	nan	6.51966	1			3957	32.7238	24.7833	-0.00686873	173.884	0.229701	nan	nan	20.7603	1
3740	60.1544	20.5224	-0.00329007	91.162	0.251571	nan	nan	16.2539	1			2684	35.3623	24.7019	-0.00761894	191.226	0.0818992	nan	nan	14.1681	1			3963	117.692	23.8878	-0.00729009	183.624	0.102582	nan	nan	55.0201	1
3748	30.0748	18.3089	-0.00704622	177.987	0.221405	nan	nan	6.86758	1			2684	29.2272	6.51925	-0.00621353	158.739	0.254662	nan	nan	6.51966	1			3968	62.6714	23.9085	-0.0059016	151.528	0.117702	nan	nan	27.7516	1
3748	96.345	15.4452	-0.00324172	90.0443	0.25386	nan	nan	13.6992	1			2685	69.8244	9.69186	-0.00611993	156.575	0.216781	nan	nan	11.4174	1			3969	36.229	15.4853	0.0068493	-173.435	0.112359	nan	nan	22.8216	1
3748	36.6913	16.469	-0.00678266	171.895	0.192698	nan	nan	6.86758	1			2690	18.7789	11.5986	-0.00637081	162.374	0.135998	nan	nan	13.6214	1			3970	117.547	17.8497	-0.00653142	166.087	0.147276	nan	nan	15.5731	1
3748	75.4097	23.0843	-0.00671869	170.416	0.122067	nan	nan	22.2856	1			2690	76.9597	18.605	-0.00637271	162.418	0.115511	nan	nan	11.4174	1			3972	13.5319	13.1043	-0.00256309	74.3575	0.340605	nan	nan	22.8216	1
3749	12.7515	25.3997	-0.00358603	98.0032	0.271131	nan	nan	18.7184	1			2695	5.63955	15.1902	-0.00607852	155.618	0.126358	nan	nan	13.6214	1			3974	106.974	6.41589	-0.00679586	172.2	0.143157	nan	nan	15.5731	1
3750	50.6596	8.41757	-0.00680821	172.485	0.0989219	nan	nan	16.1226	1			2698	67.5835	13.1651	-0.00697071	176.241	0.114468	nan	nan	49.2116	1			3975	42.1597	6.16213	0.00726164	-182.966	0.10291	nan	nan	29.4575	1
3752	116.448	8.64185	-0.00677241	171.658	0.102693	nan	nan	21.2232	1			2699	19.092	21.5528	-0.00683929	173.204	0.152555	nan	nan	14.8813	1			3979	80.4609	11.6075	-0.00732153	184.351	0.101184	nan	nan	17.7607	1
3754	96.8078	25.4359	-0.00622702	159.051	0.226036	nan	nan	9.95257	1			2706	90.6225	9.44549	-0.00677389	171.692	0.143269	nan	nan	19.2516	1			3981	54.2418	14.0442	0.00638738	-162.757	0.125145	nan	nan	8.68974	1
3755	81.0995	15.4094	-0.00337732	93.1789	0.288215	nan	nan	13.1087	1			2707	69.3902	12.219	-0.00453085	119.843	0.314308	nan	nan	7.61365	1			3983	20.019	11.0844	-0.00338052	93.2527	0.268789	nan	nan	34.3506	1
3755	94.2015	15.8307	-0.00634765	161.839	0.248319	nan	nan	9.95257	1			2707	49.6207	6.84404	-0.00703659	177.764	0.199412	nan	nan	20.4872	1			3984	62.7065	12.0792	-0.00700833	177.111	0.149807	nan	nan	8.68974	1
3760	48.4118	18.2432	-0.0095825	236.614	0.0976038	nan	nan	9.82627	1			2708	21.3489	16.8806	-0.0143304	346.365	0.0890196	nan	nan	30.0005	1			3987	81.6484	17.8922	-0.00676904	171.58	0.124763	nan	nan	19.8139	1
3761	73.9893	9.00789	-0.00667466	169.398	0.0969202	nan	nan	16.4438	1			2711	73.6491	18.5301	-0.00585398	150.428	0.161919	nan	nan	7.61365	1			3994	38.6835	14.607	-0.00759967	190.78	0.126317	nan	nan	19.5404	1
3761	39.1032	15.0961	-0.00620933	158.642	0.181243	nan	nan	9.82627	1			2712	98.1401	7.36821	-0.00786368	196.883	0.0845993	nan	nan	16.8715	1			3996	20.5877	7.23342	-0.00655151	166.552	0.114428	nan	nan	19.5404	1
3761	60.1172	17.8375	-0.00287664	81.6054	0.319555	nan	nan	11.7124	1			2714	49.4739	6.86896	0.00693864	-175.5	0.132752	nan	nan	12.2466	1			4005	46.5787	12.0511	-0.00589394	151.351	0.17671	nan	nan	48.5626	1
3765	25.9738	5.70299	-0.0073091	184.063	0.194016	nan	nan	16.1435	1			2716	82.6736	14.1088	-0.0070213	177.411	0.143571	nan	nan	10.0493	1			4007	95.0847	14.3972	-0.00678093	171.855	0.100238	nan	nan	48.5626	1
3772	74.3447	19.0731	-0.0060496	154.95	0.142468	nan	nan	38.3145	1			2718	61.0478	10.872	-0.006447	164.136	0.14257	nan	nan	12.2466	1			4012	20.5288	7.20269	0.0063443	-161.762	0.111866	nan	nan	19.3215	1
3775	111.813	11.0668	-0.00579434	149.049	0.190209	nan	nan	38.3145	1			2721	34.9288	25.0012	-0.00609388	155.973	0.165396	nan	nan	11.3573	1			4015	38.013	15.4259	-0.00647256	164.727	0.131673	nan	nan	13.5133	1
3775	29.6441	25.7164	-0.00602391	154.356	0.147893	nan	nan	26.5912	1			2723	46.5633	22.3115	-0.00668204	169.569	0.14116	nan	nan	11.0663	1			4017	70.8205	21.0994	-0.00665075	168.845	0.150019	nan	nan	10.5314	1
3778	56.1865	27.3268	-0.00602246	154.322	0.148288	nan	nan	26.5912	1			2724	15.0942	11.4374	-0.00734485	184.89	0.120874	nan	nan	12.2102	1			4017	50.3761	24.6791	-0.00678209	171.882	0.125101	nan	nan	11.4354	1
3787	110.622	26.2973	-0.00613439	156.91	0.13126	nan	nan	34.2429	1			2725	38.8754	14.3517	-0.00401493	107.917	0.213925	nan	nan	10.6802	1			4019	51.1939	12.4472	-0.00665617	168.971	0.130623	nan	nan	12.2592	1
3788	77.1926	18.8789	-0.00404622	108.641	0.190857	nan	nan	34.2429	1			2728	22.1014	21.4368	-0.00631875	161.171	0.139147	nan	nan	10.2159	1			4019	61.6893	26.3463	-0.00656846	166.943	0.146203	nan	nan	10.5314	1
3795	90.5299	12.1957	-0.00647792	164.85	0.100566	nan	nan	25.0571	1			2729	49.4719	13.0177	-0.00656757	166.923	0.122841	nan	nan	10.6802	1			4032	115.714	14.3048	-0.00745081	187.339	0.126658	nan	nan	inf	1
3800	65.6072	14.7875	-0.00695554	175.891	0.133144	nan	nan	11.1833	1			2730	18.8304	11.7587	0.00541226	-140.217	0.197809	nan	nan	10.2159	1			4042	92.4504	11.9326	-0.00653243	166.111	0.14511	nan	nan	44.0785	1
3802	58.4987	27.1767	-0.0126089	306.571	0.118638	nan	nan	14.2837	1			2731	73.6853	22.6629	-0.00652415	165.919	0.13255	nan	nan	26.0637	1			4044	48.5972	16.3839	-0.00600829	153.995	0.123863	nan	nan	25.4615	1
3803	33.9219	9.33981	-0.00669337	169.831	0.150322	nan	nan	21.2577	1			2732	114.389	8.4982	-0.00578388	148.807	0.130528	nan	nan	43.0979	1			4044	20.827	17.9227	-0.00328371	91.0149	0.27019	nan	nan	10.3173	1
3803	55.1225	10.8966	-0.00665429	168.927	0.129294	nan	nan	11.1833	1			2734	39.4368	24.7174	-0.00379706	102.881	0.292953	nan	nan	4.94741	1			4046	24.4639	8.26773	-0.00708694	178.928	0.181066	nan	nan	10.3173	1
3804	117.623	7.01571	-0.00594052	152.428	0.162416	nan	nan	52.5928	1			2738	35.5013	21.7193	-0.00553823	143.129	0.190512	nan	nan	4.94741	1			4053	42.4916	16.9734	-0.00640479	163.16	0.145086	nan	nan	52.2782	1
3807	17.6553	23.4229	-0.00723446	182.338	0.115192	nan	nan	10.5324	1			2741	78.6667	8.66975	-0.00745474	187.43	0.0982861	nan	nan	33.9176	1			4055	94.4292	22.9307	0.00642971	-163.736	0.144316	nan	nan	20.3403	1
3809	61.3054	25.5941	-0.00680788	172.478	0.124031	nan	nan	43.7041	1			2741	108.717	24.3985	-0.00543063	140.642	0.156388	nan	nan	33.9176	1			4060	114.64	25.2263	-0.0032562	90.3791	0.30524	nan	nan	20.3403	1
3812	7.8467	27.2601	-0.00655886	166.721	0.129479	nan	nan	10.5324	1			2748	29.0387	10.7206	-0.00561645	144.937	0.17274	nan	nan	16.0164	1			4067	98.9004	5.79017	-0.00551357	142.559	0.185663	nan	nan	21.5648	1
3815	21.1421	10.9334	-0.00321833	89.5036	0.248186	nan	nan	21.0553	1			2753	44.6022	14.5024	-0.00698063	176.471	0.114502	nan	nan	13.4288	1			4068	10.7256	14.3163	-0.00639614	162.96	0.122882	nan	nan	67.03	1
3816	110.884	12.4316	-0.00604662	154.881	0.135229	nan	nan	18.7407	1			2754	67.6577	7.14798	-0.00349721	95.9502	0.304945	nan	nan	24.2001	1			4076	99.7122	26.4237	-0.00594312	152.488	0.151654	nan	nan	25.594	1
3817	92.1733	13.4891	-0.00676937	171.588	0.110853	nan	nan	18.7407	1			2756	6.44854	19.0658	-0.00482739	126.698	0.331886	nan	nan	8.90896	1			4087	28.3454	17.8018	-0.00619481	158.306	0.145913	nan	nan	33.6577	1
3819	40.9188	18.6392	-0.00333134	92.116	0.266138	nan	nan	21.2249	1			2757	12.3663	25.7254	-0.00689251	174.434	0.168759	nan	nan	8.90896	1			4087	101.599	20.76	-0.00312664	87.3843	0.27918	nan	nan	16.5897	1
3824	111.879	11.454	-0.00655983	166.744	0.0952757	nan	nan	13.2511	1			2758	31.4967	17.4311	-0.0066113	167.933	0.195003	nan	nan	13.4288	1			4089	61.2251	10.6074	0.00690711	-174.771	0.113939	nan	nan	24.7544	1
3826	17.1481	25.076	-0.00618182	158.006	0.140614	nan	nan	16.5402	1			2765	76.9548	21.1342	-0.00665227	168.881	0.137229	nan	nan	15.6721	1			4092	85.7869	15.7418	-0.00718851	181.276	0.128346	nan	nan	16.5897	1
3828	99.2179	7.54515	-0.00705508	178.192	0.0944008	nan	nan	10.6847	1			2766	92.2669	17.7943	-0.00707834	178.729	0.123343	nan	nan	15.6721	1			4093	41.774	25.9187	-0.0058977	151.438	0.192774	nan	nan	24.7544	1
3830	29.3555	13.9155	-0.00670433	170.084	0.100347	nan	nan	12.3136	1			2767	46.7292	19.7134	-0.00635279	161.958	0.289064	nan	nan	29.5722	1			4096	8.38747	9.63286	-0.00423898	113.096	0.171049	nan	nan	28.3748	1
3831	59.3024	12.4608	-0.0068555	173.578	0.123094	nan	nan	29.9822	1			2767	17.1632	20.3213	-0.00640872	163.251	0.133635	nan	nan	29.5722	1			4096	69.1781	15.5929	-0.00729648	183.772	0.109342	nan	nan	16.6095	1
3832	92.2158	15.6156	-0.00273144	78.249	0.360611	nan	nan	10.6847	1			2772	92.3212	17.6861	0.00588544	-151.155	0.321574	nan	nan	7.74281	1			4098	112.143	20.3636	-0.0065739	167.069	0.127904	nan	nan	11.3992	1
3833	18.8399	20.3222	-0.00691866	175.038	0.121896	nan	nan	12.3136	1			2772	104.818	25.1711	-0.00696278	176.058	0.165219	nan	nan	14.5665	1			4098	85.8034	20.7342	-0.00633459	161.537	0.184886	nan	nan	17.402	1
3845	30.773	24.0256	-0.0064374	163.914	0.204229	nan	nan	10.0183	1			2774	67.7433	16.8276	-0.00767964	192.629	0.134253	nan	nan	11.8663	1			4101	36.1284	15.5972	-0.00687558	174.043	0.11748	nan	nan	10.8143	1
3848	38.1559	17.2537	-0.0060224	154.321	0.140991	nan	nan	10.0183	1			2774	95.4232	10.5918	-0.00678049	171.844	0.214717	nan	nan	7.74281	1			4101	108.123	9.69679	-0.00615364	157.355	0.114235	nan	nan	11.3992	1
3852	94.7965	16.0895	-0.00661267	167.965	0.105486	nan	nan	43.4947	1			2777	76.3893	7.32296	-0.00780844	195.606	0.0916067	nan	nan	12.8488	1			4102	29.3819	7.14534	-0.00386475	104.446	0.35906	nan	nan	10.8143	1
3854	33.5522	19.6383	-0.00664355	168.679	0.128357	nan	nan	11.4837	1			2779	58.6613	9.19038	-0.00701224	177.201	0.113493	nan	nan	11.8663	1			4111	119.104	16.014	-0.00665763	169.004	0.116665	nan	nan	50.1171	1
3855	19.5648	8.04128	-0.00638753	162.761	0.146662	nan	nan	18.1697	1			2780	32.6058	23.1686	-0.00655116	166.543	0.141541	nan	nan	12.6184	1			4115	17.0484	22.2835	-0.00626092	159.834	0.111142	nan	nan	53.1208	1
3856	42.3852	12.2999	-0.00415507	111.157	0.205087	nan	nan	11.4837	1			2782	18.7172	13.4449	-0.0143114	345.925	0.0672167	nan	nan	7.68416	1			4116	69.1524	11.9393	-0.00696194	176.039	0.113994	nan	nan	50.1171	1
3857	51.8721	23.1098	-0.00645601	164.344	0.133827	nan	nan	14.3824	1			2782	62.3999	22.0604	-0.00655875	166.719	0.162997	nan	nan	5.02358	1			4122	88.4498	13.1648	-0.00639157	162.854	0.135705	nan	nan	9.78749	1
3861	106.515	6.1594	-0.00689017	174.38	0.0898649	nan	nan	7.35324	1			2782	103.73	8.05979	-0.00738865	185.902	0.103169	nan	nan	27.351	1			4122	108.869	21.4687	-0.00433993	115.43	0.446639	nan	nan	4.17772	1
3861	70.2014	7.91356	-0.00660119	167.7	0.126543	nan	nan	23.8094	1			2784	35.588	10.9077	-0.00641909	163.491	0.1432	nan	nan	9.42538	1			4122	34.6983	26.0365	-0.00684971	173.445	0.10789	nan	nan	20.3169	1
3865	109.147	13.0255	-0.00653011	166.057	0.128031	nan	nan	7.35324	1			2785	47.1253	10.9897	-0.00560872	144.758	0.149803	nan	nan	11.5376	1			4123	105.243	19.3936	-0.00445982	118.201	0.435454	nan	nan	4.17772	1
3867	72.5808	8.75365	-0.0031644	88.257	0.271733	nan	nan	36.8145	1			2786	57.4084	21.4935	-0.0029393	83.0537	0.403283	nan	nan	5.02358	1			4123	9.61926	20.2027	-0.00649737	165.3	0.10611	nan	nan	25.7486	1
3870	22.8264	21.0066	-0.0036254	98.9133	0.231868	nan	nan	7.97369	1			2787	11.3997	15.7902	-0.00364723	99.4179	0.312987	nan	nan	5.63534	1			4125	80.5136	7.4366	-0.00312633	87.3769	0.311427	nan	nan	9.78749	1
3873	92.1876	14.2769	-0.00639212	162.867	0.156525	nan	nan	7.55597	1			2787	38.8893	19.736	-0.00603651	154.647	0.183643	nan	nan	9.42538	1			4127	43.5977	7.7724	-0.00327755	90.8725	0.266562	nan	nan	20.3169	1
3873	119.604	17.408	-0.00589375	151.347	0.108617	nan	nan	12.1669	1			2789	19.913	7.80453	-0.00361986	98.7852	0.268515	nan	nan	11.6725	1			4136	105.477	19.6504	0.00369413	-100.502	0.215235	nan	nan	14.4308	1
3874	110.412	9.43692	-0.00631208	161.017	0.151138	nan	nan	11.3014	1			2789	12.9044	21.2209	-0.00320922	89.2931	0.391786	nan	nan	5.63534	1			4140	36.959	7.54486	-0.00692951	175.289	0.121354	nan	nan	69.5788	1
3874	66.2616	16.378	-0.00565692	145.873	0.143766	nan	nan	26.011	1			2791	58.5217	6.14629	-0.00697558	176.354	0.103224	nan	nan	12.3176	1			4140	117.568	11.7732	-0.00482145	126.56	0.145171	nan	nan	14.4308	1
3874	30.135	17.8185	-0.00309028	86.5438	0.32168	nan	nan	7.97369	1			2791	47.14	10.8559	0.00583942	-150.091	0.141618	nan	nan	12.1214	1			4157	92.052	14.5615	-0.00681749	172.7	0.135192	nan	nan	10.3286	1
3875	99.5117	12.4196	-0.00758917	190.537	0.135124	nan	nan	7.55597	1			2793	17.1748	26.1466	0.00676412	-171.466	0.145044	nan	nan	6.51908	1			4158	56.8383	8.53389	-0.0068015	172.33	0.124518	nan	nan	30.2627	1
3876	106.52	22.3524	-0.00700643	177.067	0.162181	nan	nan	12.1562	1			2795	83.9317	22.5024	-0.00623923	159.333	0.154347	nan	nan	30.2191	1			4158	27.9997	17.7081	-0.00613253	156.867	0.127991	nan	nan	30.2627	1
3877	39.6861	18.6231	-0.00565889	145.918	0.194963	nan	nan	9.58494	1			2795	34.7135	24.0351	-0.0058307	149.89	0.131542	nan	nan	17.6654	1			4162	88.622	24.304	-0.00664966	168.82	0.185577	nan	nan	10.3286	1
3879	6.51407	24.5599	-0.00611433	156.446	0.15495	nan	nan	18.7973	1			2804	53.1138	27.4447	-0.00702231	177.434	0.131843	nan	nan	35.7302	1			4164	56.9378	8.56342	0.00361844	-98.7523	0.235656	nan	nan	35.3787	1
3881	26.043	16.3004	-0.00593307	152.256	0.177504	nan	nan	13.8393	1			2804	86.0697	13.6406	-0.00418552	111.861	0.195573	nan	nan	35.7302	1			4175	44.0057	12.7204	-0.00690517	174.727	0.0976715	nan	nan	27.4899	1
3882	13.3896	7.06518	-0.00710889	179.436	0.219662	nan	nan	15.6652	1			2808	18.4735	10.0927	-0.00337497	93.1245	0.308984	nan	nan	8.68006	1			4177	71.1116	8.14174	-0.00725951	182.917	0.267907	nan	nan	27.4899	1
3886	94.4851	19.8681	-0.00595908	152.857	0.152269	nan	nan	43.5968	1			2810	87.337	19.5676	-0.00740745	186.337	0.112284	nan	nan	11.3147	1			4181	38.9113	13.9708	-0.00695097	175.785	0.149353	nan	nan	9.36415	1
3886	51.0011	16.7336	-0.00608562	155.782	0.126084	nan	nan	24.9618	1			2810	77.8498	13.402	-0.00718356	181.162	0.146675	nan	nan	11.3147	1			4183	47.9548	16.4003	-0.00592951	152.174	0.147784	nan	nan	9.36415	1
3892	29.4184	16.8837	-0.006316	161.108	0.126554	nan	nan	80.4983	1			2811	10.5811	13.7056	-0.00684519	173.34	0.148751	nan	nan	8.68006	1			4184	82.851	23.9433	-0.00444129	117.773	0.335541	nan	nan	17.9518	1
3897	109.878	19.3791	-0.00609613	156.025	0.138917	nan	nan	11.4921	1			2811	121.104	23.9552	0.00623777	-159.299	0.132025	nan	nan	34.0505	1			4185	65.0566	26.3154	-0.00645314	164.278	0.121766	nan	nan	17.9518	1
3898	107.248	8.19191	-0.00674627	171.053	0.12545	nan	nan	7.11305	1			2818	91.2069	26.0703	-0.00839944	209.267	0.107623	nan	nan	37.4874	1			4194	37.4169	22.531	-0.00665334	168.905	0.189792	nan	nan	31.3434	1
3899	30.8567	7.48471	-0.00660858	167.871	0.136719	nan	nan	8.88489	1			2818	38.7368	19.6214	0.00581406	-149.505	0.226904	nan	nan	5.68351	1			4195	85.1255	5.80178	-0.0156923	377.845	0.0577587	nan	nan	18.1017	1
3899	121.389	7.66945	-0.00635146	161.927	0.276584	nan	nan	14.1501	1			2819	21.4667	17.0908	-0.00759785	190.738	0.094662	nan	nan	6.52862	1			4198	65.6531	8.92489	-0.00598885	153.545	0.119435	nan	nan	19.7212	1
3901	69.9559	24.803	-0.00567431	146.275	0.154032	nan	nan	35.8336	1			2819	47.2138	8.00911	-0.00409295	109.721	0.207092	nan	nan	14.3772	1			4200	89.0798	23.4663	-0.00587301	150.868	0.141221	nan	nan	18.1017	1
3902	27.819	15.8342	-0.0070013	176.949	0.113257	nan	nan	7.73013	1			2820	33.1519	18.5669	-0.00588295	151.097	0.230045	nan	nan	5.68351	1			4201	102.325	7.09189	-0.00643286	163.809	0.132464	nan	nan	21.0611	1
3903	104.329	14.6785	-0.00582971	149.867	0.121351	nan	nan	7.11305	1			2820	53.7238	25.505	-0.00620755	158.601	0.200762	nan	nan	16.1005	1			4204	37.1595	7.5586	0.00647898	-164.875	0.121035	nan	nan	14.9279	1
3906	103.751	6.41604	-0.00629273	160.57	0.142439	nan	nan	8.28265	1			2824	119.243	8.28147	-0.0031429	87.76	0.270392	nan	nan	49.2056	1			4204	52.0284	8.8837	-0.00699581	176.822	0.126425	nan	nan	14.9279	1
3906	23.8328	22.4573	-0.00638406	162.681	0.148708	nan	nan	7.73013	1			2824	25.9776	12.3712	-0.00635628	162.039	0.151309	nan	nan	6.52862	1			4205	39.083	24.1792	-0.00661963	168.126	0.14141	nan	nan	16.7315	1
3913	111.215	11.6754	-0.00645289	164.272	0.128928	nan	nan	95.728	1			2827	12.8487	25.5922	-0.00345997	95.0892	0.275414	nan	nan	18.6323	1			4206	71.0632	11.6869	-0.0124151	302.091	0.102475	nan	nan	19.2401	1
3915	15.5055	9.78851	-0.00678213	171.882	0.115228	nan	nan	17.8178	1			2829	70.134	11.3595	-0.00697091	176.246	0.117232	nan	nan	28.0449	1			4213	83.0947	15.1465	-0.00593799	152.37	0.169999	nan	nan	10.1481	1
3918	7.51255	25.7129	-0.00713877	180.126	0.106161	nan	nan	17.8178	1			2833	44.7015	23.1791	-0.00395716	106.582	0.243528	nan	nan	26.0081	1			4214	89.3154	23.1643	-0.00357465	97.7401	0.31882	nan	nan	10.1481	1
3920	115.148	24.0586	-0.00583928	150.088	0.152385	nan	nan	93.4277	1			2836	19.4716	16.8644	-0.00429661	114.429	0.197898	nan	nan	26.0081	1			4217	98.6507	18.9253	-0.00613271	156.871	0.147846	nan	nan	10.2526	1
3923	22.6543	10.8828	-0.00638532	162.71	0.111812	nan	nan	21.1944	1			2842	6.00034	5.83726	-0.00568197	146.452	0.15849	nan	nan	14.1069	1			4219	65.3347	25.8839	-0.00638591	162.724	0.165964	nan	nan	24.1344	1
3933	53.632	19.4763	-0.00616303	157.572	0.131746	nan	nan	15.8267	1			2844	12.2595	18.4795	-0.00687407	174.007	0.104788	nan	nan	14.1069	1			4225	10.2169	16.4535	-0.00678791	172.016	0.119499	nan	nan	12.1881	1
3937	39.5513	12.2501	-0.00608118	155.68	0.125412	nan	nan	15.8267	1			2847	113.47	19.4967	-0.0059654	153.003	0.211247	nan	nan	17.8972	1			4226	22.3694	17.3846	-0.00757526	190.216	0.160705	nan	nan	12.1881	1
3937	18.6902	6.4921	-0.00695845	175.958	0.096059	nan	nan	18.9998	1			2851	97.974	10.5414	-0.0064269	163.671	0.194409	nan	nan	17.8972	1			4227	53.7627	6.4374	-0.00641199	163.326	0.14488	nan	nan	28.1235	1
3939	92.9225	18.0913	-0.00643474	163.852	0.158199	nan	nan	53.6899	1			2856	30.1591	7.87907	-0.00670715	170.149	0.14219	nan	nan	16.4091	1			4231	73.9976	25.9689	0.00621147	-158.691	0.235059	nan	nan	23.9194	1
3942	15.0605	25.1419	-0.00675611	171.281	0.159348	nan	nan	9.53558	1			2857	49.6322	19.0147	-0.00563917	145.462	0.133465	nan	nan	22.4323	1			4232	7.41602	7.93393	-0.00657353	167.06	0.106426	nan	nan	10.9018	1
3946	5.89976	22.4948	-0.00680414	172.391	0.127699	nan	nan	9.53558	1			2859	87.9209	10.4705	-0.00426064	113.597	0.275757	nan	nan	10.2239	1			4233	95.6278	15.7576	-0.00375296	101.862	0.21753	nan	nan	23.9194	1
3948	102.991	8.76274	-0.00632578	161.334	0.118234	nan	nan	38.4856	1			2860	13.8116	6.45788	-0.00660564	167.803	0.127248	nan	nan	12.9568	1			4236	17.9691	10.6693	-0.00621119	158.685	0.101155	nan	nan	10.9018	1
3948	69.2701	27.3114	-0.00697074	176.242	0.12988	nan	nan	21.3338	1			2862	92.2163	19.7483	-0.00662444	168.237	0.141642	nan	nan	5.04317	1			4245	13.7911	21.3176	0.00457242	-120.804	0.218619	nan	nan	36.5375	1
3951	61.1493	7.58368	-0.00685236	173.506	0.109341	nan	nan	21.3338	1			2865	26.5823	8.64587	-0.0065843	167.309	0.120039	nan	nan	12.9568	1			4246	49.3486	12.9124	-0.0035512	97.1981	0.209608	nan	nan	36.5375	1
3955	92.4587	26.4354	-0.00607612	155.563	0.202269	nan	nan	12.1212	1			2866	97.1772	20.6554	-0.00635886	162.098	0.157683	nan	nan	5.04317	1			4254	92.9522	9.77155	-0.00779943	195.398	0.106015	nan	nan	inf	1
3960	104.15	23.2356	-0.00613128	156.838	0.105977	nan	nan	12.1212	1			2866	5.80336	5.97196	-0.00414029	110.815	0.231734	nan	nan	20.9503	1			4263	77.177	22.7533	-0.00601406	154.128	0.316145	nan	nan	21.3794	1
3962	14.8762	16.7656	-0.00637644	162.505	0.118662	nan	nan	28.8729	1			2867	90.7674	6.96674	-0.00647038	164.676	0.134632	nan	nan	12.8634	1			4264	57.1063	15.3881	-0.00686345	173.762	0.169419	nan	nan	6.76708	1
3966	43.7483	16.9804	-0.00678468	171.941	0.115911	nan	nan	28.8729	1			2872	28.2673	22.6624	-0.00484925	127.203	0.141316	nan	nan	18.9561	1			4268	35.6157	22.9241	-0.0206017	491.329	0.0780138	nan	nan	12.5793	1
3968	75.4674	24.2798	-0.00574225	147.845	0.259799	nan	nan	15.4294	1			2874	10.902	15.0612	-0.00776032	194.494	0.305031	nan	nan	18.9561	1			4268	50.8763	12.746	-0.0063985	163.015	0.11774	nan	nan	6.76708	1
3972	21.4362	21.7896	-0.00668004	169.523	0.121601	nan	nan	12.176	1			2874	113.162	26.3555	0.00361929	-98.7721	0.271179	nan	nan	57.2922	1			4269	48.1667	23.7685	-0.00622932	159.104	0.156407	nan	nan	11.3506	1
3973	78.6609	9.1845	-0.00662999	168.366	0.121541	nan	nan	15.4294	1			2877	56.609	17.1845	-0.00706964	178.528	0.106181	nan	nan	28.8662	1			4278	105.019	8.47642	-0.00646586	164.572	0.192027	nan	nan	28.7372	1
3973	22.598	9.66921	-0.00688784	174.326	0.124161	nan	nan	11.9893	1			2887	13.9961	6.45556	0.00667207	-169.338	0.109583	nan	nan	25.3756	1			4280	77.1703	15.5667	-0.00729946	183.841	0.131704	nan	nan	28.7372	1
3975	11.1227	13.142	-0.0045793	120.963	0.182157	nan	nan	11.4353	1			2887	33.7472	22.3871	-0.00675825	171.33	0.134396	nan	nan	14.0654	1			4282	36.8062	7.41593	-0.00639422	162.916	0.194643	nan	nan	24.1863	1
3978	14.748	23.9874	-0.00692543	175.195	0.114613	nan	nan	11.4353	1			2889	47.4248	19.1067	-0.00512347	133.542	0.264923	nan	nan	14.0654	1			4286	66.0933	9.64748	-0.0133009	322.565	0.0590403	nan	nan	8.94273	1
3983	84.2853	11.2672	-0.00773618	193.936	0.169891	nan	nan	19.2865	1			2899	97.2753	7.49668	-0.00725701	182.859	0.112352	nan	nan	30.7692	1			4287	13.3124	13.1622	-0.00657629	167.124	0.121495	nan	nan	24.1863	1
3983	67.3134	20.4281	-0.00658954	167.43	0.114948	nan	nan	10.7069	1			2901	45.3073	11.3037	-0.00672406	170.54	0.165485	nan	nan	21.7075	1			4290	85.4965	14.1973	-0.00734885	184.982	0.164688	nan	nan	6.89741	1
3988	60.434	12.2237	-0.00685918	173.663	0.105535	nan	nan	10.7069	1			2901	66.5169	6.68117	-0.00586013	150.57	0.180923	nan	nan	20.5138	1			4291	63.8519	18.3048	-0.00659651	167.592	0.117147	nan	nan	8.94273	1
3996	51.0636	9.81071	-0.00623856	159.318	0.112043	nan	nan	33.6949	1			2904	68.8748	27.059	-0.00592314	152.026	0.174173	nan	nan	7.06611	1			4293	78.6054	14.4937	-0.00736561	185.37	0.137541	nan	nan	6.89741	1
3996	84.4001	14.712	-0.00329714	91.3253	0.238816	nan	nan	11.9892	1			2908	75.8974	26.2765	-0.00693696	175.461	0.130614	nan	nan	7.06611	1			4304	14.1828	21.7443	-0.00699327	176.763	0.169694	nan	nan	26.0154	1
4000	80.6259	26.0917	-0.00596957	153.1	0.162533	nan	nan	9.21388	1			2911	55.0016	25.1122	-0.00616537	157.626	0.133287	nan	nan	20.9282	1			4305	39.5843	27.3624	-0.00708181	178.81	0.140972	nan	nan	26.0154	1
4002	83.2359	17.2552	-0.00712496	179.807	0.100389	nan	nan	9.21388	1			2913	103.876	21.0268	-0.00590975	151.717	0.128594	nan	nan	15.5249	1			4306	110.35	21.1279	-0.0070741	178.631	0.158052	nan	nan	71.0395	1
4007	45.3354	21.3616	-0.00642161	163.549	0.111612	nan	nan	38.1224	1			2914	90.2994	13.4978	-0.00662152	168.17	0.107655	nan	nan	15.5249	1			4311	37.2542	14.0473	-0.00723774	182.414	0.104752	nan	nan	8.74114	1
4012	5.59594	17.3693	-0.00696832	176.186	0.130162	nan	nan	13.8297	1			2918	54.6555	19.6549	-0.00410907	110.094	0.29823	nan	nan	35.1247	1			4312	85.4157	20.6566	-0.00659175	167.482	0.117925	nan	nan	24.9055	1
4013	118.316	15.1689	-0.00659745	167.613	0.093863	nan	nan	99.6459	1			2923	19.535	20.197	-0.00622888	159.094	0.173798	nan	nan	35.1247	1			4312	110.318	21.0806	0.00731611	-184.226	0.0863238	nan	nan	24.9055	1
4015	18.8584	21.2892	-0.00672815	170.635	0.118333	nan	nan	13.8297	1			2931	20.5079	19.401	-0.00703991	177.841	0.145115	nan	nan	6.77846	1			4316	29.2425	17.5431	-0.00603674	154.652	0.147708	nan	nan	8.74114	1
4021	26.3292	5.86832	-0.00708448	178.871	0.0987527	nan	nan	10.6145	1			2932	34.3443	13.7676	-0.00631254	161.028	0.137142	nan	nan	14.9393	1			4318	114.575	15.4686	-0.00641874	163.482	0.120955	nan	nan	13.0045	1
4021	116.05	19.2498	-0.0049537	129.617	0.162378	nan	nan	25.4657	1			2932	111.97	8.38772	-0.00671022	170.22	0.099716	nan	nan	12.7467	1			4323	104.685	7.02484	-0.00777341	194.796	0.133915	nan	nan	13.0045	1
4022	44.8019	12.7977	-0.00646854	164.634	0.127674	nan	nan	15.2837	1			2933	99.998	12.7632	-0.00665571	168.96	0.11106	nan	nan	12.7467	1			4330	33.6929	13.8505	0.00242071	-71.0662	0.370613	nan	nan	66.0495	1
4022	90.5953	19.9958	-0.00920092	227.794	0.0681419	nan	nan	25.4657	1			2933	120.319	21.7676	-0.00596805	153.064	0.140765	nan	nan	15.7711	1			4330	99.4999	19.505	-0.00568944	146.624	0.151013	nan	nan	66.0495	1
4023	48.3442	27.6652	-0.00306066	85.8591	0.389368	nan	nan	15.2837	1			2934	22.6788	25.8225	-0.00720895	181.748	0.14642	nan	nan	6.77846	1			4338	96.3937	17.9614	-0.00986689	243.188	0.167708	nan	nan	23.4175	1
4025	19.3512	13.8668	-0.00658351	167.291	0.122493	nan	nan	10.6145	1			2942	57.0122	24.0898	-0.00658584	167.345	0.146245	nan	nan	9.61991	1			4343	119.774	16.6404	-0.00435621	115.806	0.209543	nan	nan	23.4175	1
4029	63.022	18.375	-0.00682077	172.776	0.134726	nan	nan	7.43471	1			2942	17.992	9.29792	-0.00385196	104.15	0.215889	nan	nan	41.2864	1			4348	71.121	20.8445	-0.00633838	161.625	0.207095	nan	nan	12.5661	1
4032	68.2895	13.1283	-0.00386874	104.538	0.305194	nan	nan	7.43471	1			2943	89.1166	14.8429	-0.00633861	161.63	0.154537	nan	nan	22.2017	1			4349	25.3289	15.5097	-0.0065921	167.49	0.0985551	nan	nan	16.5966	1
4036	86.4405	11.455	-0.00603735	154.666	0.112544	nan	nan	14.4461	1			2944	66.943	13.7263	-0.0034806	95.5662	0.316564	nan	nan	8.06911	1			4351	40.3023	8.3512	-0.00438212	116.405	0.16828	nan	nan	16.5966	1
4036	40.8831	14.0517	-0.00616625	157.646	0.131599	nan	nan	27.4219	1			2945	58.9284	14.6626	-0.00597244	153.166	0.151576	nan	nan	8.06911	1			4352	56.8709	17.4988	-0.00660772	167.851	0.163891	nan	nan	13.6042	1
4036	110.918	17.4046	-0.00560547	144.683	0.13737	nan	nan	25.1905	1			2951	93.069	17.3717	0.00306944	-86.0619	0.306241	nan	nan	26.0329	1			4353	67.3724	8.85054	-0.0105102	258.058	0.0837557	nan	nan	12.5661	1
4037	72.8007	6.69639	-0.00621342	158.736	0.133672	nan	nan	7.85616	1			2952	118.956	20.1264	-0.00600414	153.899	0.230896	nan	nan	26.0329	1			4355	40.4638	25.8789	-0.00598926	153.555	0.187034	nan	nan	17.5285	1
4038	72.0979	27.0283	-0.00651535	165.716	0.161984	nan	nan	17.9864	1			2953	39.429	14.046	-0.00405204	108.775	0.20324	nan	nan	53.743	1			4355	17.1074	7.57882	-0.00598231	153.394	0.139645	nan	nan	23.2078	1
4043	54.1882	25.3691	-0.00618785	158.145	0.156384	nan	nan	17.9864	1			2959	101.921	22.2712	-0.00329436	91.2612	0.343577	nan	nan	11.6495	1			4359	80.4737	8.34695	-0.00846724	210.834	0.118554	nan	nan	25.6783	1
4043	114.673	5.69846	-0.00353827	96.8993	0.23071	nan	nan	47.6192	1			2960	113.302	24.7571	-0.00620938	158.643	0.134888	nan	nan	11.6495	1			4360	111.439	6.66159	-0.00611614	156.488	0.138468	nan	nan	9.96114	1
4044	11.4132	8.92487	-0.00683485	173.101	0.10109	nan	nan	27.0096	1			2961	70.0618	8.27659	-0.00724024	182.472	0.0931455	nan	nan	28.8053	1			4363	54.8782	6.28575	-0.00691257	174.897	0.115919	nan	nan	21.271	1
4047	35.9842	20.1405	-0.00597232	153.163	0.138538	nan	nan	18.9401	1			2962	46.2699	24.5151	-0.00675922	171.353	0.114618	nan	nan	28.8053	1			4364	121.367	7.47444	-0.00714032	180.162	0.106304	nan	nan	9.96114	1
4055	66.9601	16.2836	-0.00709346	179.079	0.104357	nan	nan	38.8952	1			2968	60.0635	23.3126	-0.00791325	198.029	0.223647	nan	nan	15.3912	1			4364	46.8813	25.9963	-0.00341456	94.0395	0.271556	nan	nan	21.271	1
4058	21.4223	20.2792	-0.00639506	162.935	0.154401	nan	nan	13.7533	1			2969	70.857	12.3404	-0.00632432	161.3	0.130985	nan	nan	15.3912	1			4367	81.8569	14.496	-0.00735503	185.125	0.108246	nan	nan	7.25514	1
4058	105.422	10.4951	-0.00550017	142.249	0.134312	nan	nan	38.8952	1			2973	113.661	10.4006	-0.00557685	144.022	0.138688	nan	nan	34.3936	1			4367	11.432	21.3672	-0.00367397	100.036	0.253147	nan	nan	35.7504	1
4061	33.2403	27.3139	-0.00664322	168.671	0.110181	nan	nan	13.2075	1			2974	22.199	22.6981	-0.00676033	171.378	0.146774	nan	nan	15.6804	1			4368	99.4643	20.1211	-0.00595094	152.669	0.134214	nan	nan	12.4908	1
4066	21.1645	12.5458	-0.00665603	168.967	0.111908	nan	nan	13.0796	1			2975	80.3691	19.0368	-0.00653251	166.112	0.11353	nan	nan	18.2549	1			4368	81.3343	7.25972	-0.00411886	110.32	0.342965	nan	nan	7.25514	1
4066	20.1464	25.5857	-0.00710747	179.403	0.133483	nan	nan	13.0796	1			2976	30.6448	9.48661	-0.00592401	152.046	0.139837	nan	nan	15.6804	1			4369	107.708	10.7373	-0.00679677	172.221	0.10658	nan	nan	12.4908	1
4068	51.5512	15.5263	-0.00653339	166.133	0.114706	nan	nan	30.5325	1			2976	64.1181	27.3522	-0.00743362	186.942	0.112404	nan	nan	18.2549	1			4374	47.1864	23.2964	-0.00688312	174.217	0.248411	nan	nan	14.1471	1
4075	14.1733	10.618	-0.00775058	194.268	0.335042	nan	nan	19.2266	1			2979	64.0895	6.63176	-0.00337702	93.1718	0.267939	nan	nan	12.6467	1			4375	59.5357	16.3945	-0.00647394	164.758	0.157613	nan	nan	14.1471	1
4075	25.4256	26.208	-0.00771309	193.402	0.269377	nan	nan	19.2266	1			2981	9.71078	10.7259	-0.00381823	103.371	0.205734	nan	nan	20.9707	1			4385	98.3866	22.0287	0.00552162	-142.745	0.418811	nan	nan	4.71177	1
4076	54.1114	14.2326	-0.00675423	171.237	0.107066	nan	nan	11.1286	1			2984	63.8911	19.2769	-0.00373327	101.407	0.232221	nan	nan	12.6467	1			4385	93.978	23.6915	-0.00638444	162.69	0.275383	nan	nan	4.71177	1
4079	65.2269	14.7705	-0.00642133	163.542	0.107373	nan	nan	11.1286	1			2987	39.9808	25.3947	-0.00644398	164.066	0.136094	nan	nan	24.6806	1			4386	25.9924	10.4235	-0.00660078	167.69	0.13886	nan	nan	69.2682	1
4083	78.2156	13.5569	-0.00527262	136.989	0.278962	nan	nan	13.0452	1			2990	97.3672	12.785	-0.00650845	165.556	0.117043	nan	nan	14.3918	1			4392	22.2816	20.9085	-0.00372296	101.168	0.205603	nan	nan	27.3234	1
4086	14.1687	10.4524	0.00349807	-95.97	0.263962	nan	nan	64.1221	1			2993	85.2643	20.5725	-0.00652197	165.869	0.123271	nan	nan	14.3918	1			4392	48.6263	13.6612	-0.00311663	87.1528	0.445324	nan	nan	8.07139	1
4086	88.8469	24.1536	-0.00558866	144.295	0.315005	nan	nan	7.09485	1			2994	28.4923	15.3988	-0.00270736	77.6924	0.405989	nan	nan	8.54661	1			4393	56.0782	16.7623	-0.00676365	171.455	0.122633	nan	nan	8.07139	1
4089	81.931	22.5699	-0.00609974	156.109	0.204742	nan	nan	7.09485	1			2996	25.2378	7.49606	-0.00591225	151.775	0.16835	nan	nan	8.54661	1			4402	63.8874	17.7068	0.00325621	-90.3792	0.306145	nan	nan	6.53824	1
4092	69.2741	9.08585	-0.00623391	159.21	0.14221	nan	nan	14.0973	1			3005	120.999	11.051	-0.00340974	93.9282	0.232386	nan	nan	13.7268	1			4406	68.2319	22.5929	-0.00616576	157.635	0.124586	nan	nan	6.53824	1
4092	38.8434	16.3997	-0.00620006	158.428	0.12897	nan	nan	22.5308	1			3006	94.1738	19.469	-0.00709196	179.044	0.123334	nan	nan	16.0474	1			4409	39.6835	15.6895	0.00334345	-92.3959	0.378293	nan	nan	11.7432	1
4094	117.053	25.3986	-0.00622866	159.089	0.127439	nan	nan	16.9936	1			3007	78.7683	23.9623	-0.00325843	90.4306	0.296444	nan	nan	9.96721	1			4411	28.0094	14.4176	-0.0041531	111.111	0.264142	nan	nan	11.7432	1
4097	60.9983	20.4983	-0.00368181	100.217	0.238339	nan	nan	14.0973	1			3008	48.8588	18.3239	-0.00565758	145.888	0.13615	nan	nan	14.5006	1			4412	64.5374	10.6101	-0.00718458	181.185	0.0981235	nan	nan	25.3676	1
4098	100.101	26.5871	-0.00563347	145.331	0.164118	nan	nan	16.9936	1			3009	112.608	21.915	-0.0058561	150.477	0.155041	nan	nan	13.7268	1			4414	88.8728	24.4692	-0.00671647	170.364	0.145237	nan	nan	28.0051	1
4100	82.8295	21.2304	-0.00654297	166.354	0.0901317	nan	nan	18.0827	1			3011	75.234	14.6427	-0.00673923	170.891	0.134769	nan	nan	9.96721	1			4422	23.9529	16.0513	-0.0063231	161.272	0.113544	nan	nan	25.294	1
4100	21.4724	24.5888	-0.00356357	97.4839	0.273007	nan	nan	12.3995	1			3013	60.8025	26.5467	-0.011803	287.942	0.0652722	nan	nan	14.5006	1			4426	49.1118	18.662	-0.00656937	166.964	0.130117	nan	nan	11.8176	1
4100	9.37002	27.2867	-0.0033419	92.3599	0.259197	nan	nan	12.3995	1			3015	43.8865	25.5933	-0.00607034	155.429	0.183887	nan	nan	16.9428	1			4431	44.3056	7.86592	-0.00715821	180.576	0.138489	nan	nan	11.8176	1
4104	54.2884	16.1397	-0.00668928	169.736	0.256179	nan	nan	11.9181	1			3018	65.5263	5.68317	-0.00392562	105.853	0.216371	nan	nan	21.3916	1			4435	71.4071	9.90239	-0.00412145	110.38	0.326192	nan	nan	6.93576	1
4108	61.748	25.4346	-0.00702393	177.472	0.166888	nan	nan	11.9181	1			3019	116.938	10.3105	-0.00604334	154.805	0.141265	nan	nan	36.5314	1			4438	64.5076	10.6101	0.00742517	-186.746	0.112885	nan	nan	6.93576	1
4108	39.7639	19.5769	-0.0070004	176.928	0.116336	nan	nan	14.9257	1			3023	81.8118	20.3459	-0.00314946	87.9117	0.304142	nan	nan	21.9138	1			4449	88.9465	24.6024	0.00616417	-157.598	0.1352	nan	nan	25.5006	1
4108	98.5644	23.0615	-0.00549299	142.083	0.152448	nan	nan	21.3457	1			3024	16.2931	8.42347	-0.00283638	80.6748	0.368051	nan	nan	12.1284	1			4452	63.4539	23.9662	-0.00665048	168.839	0.137268	nan	nan	25.5006	1
4109	111.172	5.8371	-0.00260221	75.2618	0.319733	nan	nan	21.3457	1			3028	9.03269	18.1386	-0.00664606	168.737	0.149819	nan	nan	10.7274	1			4460	92.0432	15.088	-0.00676208	171.419	0.131998	nan	nan	33.2165	1
4112	59.0988	6.64467	-0.0117325	286.312	0.148571	nan	nan	15.6301	1			3029	119.491	14.4776	-0.00700646	177.068	0.112412	nan	nan	100.212	1			4465	59.4172	21.3238	-0.00660958	167.894	0.120853	nan	nan	8.87791	1
4115	99.1762	8.78131	-0.00664416	168.693	0.119848	nan	nan	12.5244	1			3033	19.2799	14.9649	-0.00339668	93.6263	0.223648	nan	nan	10.7274	1			4466	38.1986	14.0108	-0.00642995	163.742	0.132326	nan	nan	18.3151	1
4116	68.7993	18.9003	-0.00713969	180.148	0.110168	nan	nan	5.91774	1			3036	86.9427	8.00125	-0.00793733	198.585	0.0944109	nan	nan	31.7416	1			4466	73.9419	10.1413	-0.00672206	170.494	0.103556	nan	nan	18.3307	1
4118	86.1389	8.08192	-0.0040704	109.2	0.216443	nan	nan	13.056	1			3041	12.3193	15.1494	-0.00312479	87.3415	0.296264	nan	nan	22.4886	1			4469	109.711	21.8489	0.00699256	-176.747	0.109066	nan	nan	12.6086	1
4118	52.7786	15.8153	-0.0061653	157.624	0.145149	nan	nan	16.315	1			3041	54.7975	27.2571	-0.00651477	165.702	0.189411	nan	nan	22.9081	1			4470	51.9434	26.1154	-0.00663746	168.538	0.100636	nan	nan	8.87791	1
4119	111.686	8.1718	-0.00657818	167.168	0.112222	nan	nan	12.5244	1			3046	34.7877	16.1041	-0.00317295	88.4547	0.297808	nan	nan	22.4886	1			4470	97.1605	23.0607	-0.00589909	151.471	0.156068	nan	nan	12.6086	1
4119	111.222	25.1663	-0.00590405	151.585	0.145308	nan	nan	17.0008	1			3051	110.523	12.0285	-0.00375913	102.005	0.227602	nan	nan	45.4526	1			4472	37.571	24.3079	-0.00579068	148.965	0.164537	nan	nan	10.164	1
4120	71.8146	13.8084	-0.00369647	100.556	0.310601	nan	nan	5.91774	1			3051	67.1439	25.6007	-0.00628117	160.302	0.177346	nan	nan	33.7211	1			4472	77.7619	15.7626	-0.00731095	184.106	0.102312	nan	nan	20.7168	1
4124	32.2266	9.6843	-0.00712075	179.71	0.100786	nan	nan	21.3648	1			3057	70.0193	9.41532	0.00327713	-90.8627	0.317547	nan	nan	16.3893	1			4476	47.5307	22.2807	-0.00639852	163.015	0.142823	nan	nan	10.164	1
4125	15.2477	22.6525	-0.00861323	214.209	0.190626	nan	nan	21.3648	1			3057	98.956	15.1969	-0.00668355	169.604	0.154045	nan	nan	14.4577	1			4476	97.156	23.0469	0.00481586	-126.431	0.211884	nan	nan	7.73379	1
4128	90.2901	17.6907	-0.00717339	180.926	0.101509	nan	nan	58.6129	1			3059	37.6362	8.35293	-0.00560975	144.782	0.172442	nan	nan	14.7286	1			4480	104.004	19.4538	-0.00596834	153.071	0.134227	nan	nan	7.73379	1
4134	21.9815	20.7666	-0.00330322	91.4659	0.257512	nan	nan	74.0411	1			3059	113.406	14.7237	-0.00622029	158.895	0.109891	nan	nan	14.4577	1			4486	66.9268	17.4229	-0.00672887	170.651	0.10219	nan	nan	23.0884	1
4135	101.456	26.0507	-0.00576872	148.457	0.150735	nan	nan	20.925	1			3060	53.9516	6.18489	-0.00749992	188.474	0.105764	nan	nan	14.4532	1			4489	91.8688	22.9759	-0.00493811	129.257	0.172947	nan	nan	21.1645	1
4137	94.5923	6.28344	-0.00670763	170.16	0.119881	nan	nan	16.4078	1			3063	47.6228	19.1788	0.0027937	-79.6881	0.348314	nan	nan	14.4532	1			4491	113.674	5.93835	-0.00631155	161.005	0.135506	nan	nan	27.6717	1
4140	57.1773	27.7674	-0.00655762	166.693	0.139845	nan	nan	22.8099	1			3067	117.974	7.55662	-0.0066558	168.962	0.154087	nan	nan	28.1685	1			4491	44.5679	11.6653	-0.00764272	191.775	0.0853296	nan	nan	23.0884	1
4142	95.4066	22.671	-0.00544447	140.962	0.145483	nan	nan	15.8368	1			3069	84.026	25.5571	0.00411781	-110.296	0.232981	nan	nan	13.8849	1			4493	78.6781	6.42479	-0.00729583	183.757	0.120233	nan	nan	21.1645	1
4145	79.9156	25.9619	-0.00621605	158.797	0.145366	nan	nan	12.2226	1			3071	68.9251	16.1966	-0.00720079	181.56	0.116418	nan	nan	10.2998	1			4503	47.0885	8.32943	-0.00742034	186.635	0.114736	nan	nan	13.6099	1
4145	8.13224	18.3266	-0.00728049	183.402	0.115533	nan	nan	16.7428	1			3072	90.3785	13.2106	-0.00643073	163.76	0.151143	nan	nan	13.8849	1			4504	78.9196	6.35089	0.0082611	-206.069	0.156198	nan	nan	31.8925	1
4146	28.5006	6.52619	-0.00362292	98.856	0.258855	nan	nan	17.4779	1			3074	39.5094	17.0673	-0.00645404	164.298	0.154023	nan	nan	10.4689	1			4505	113.099	6.38178	-0.00653494	166.168	0.108345	nan	nan	34.1792	1
4147	51.8449	22.9134	-0.00748548	188.141	0.10442	nan	nan	27.7731	1			3075	58.718	14.818	-0.00367261	100.004	0.278885	nan	nan	9.76737	1			4506	47.932	21.9131	-0.00584107	150.129	0.322477	nan	nan	7.49338	1
4149	24.0767	23.4349	-0.00682085	172.777	0.114509	nan	nan	16.7428	1			3076	62.0135	5.62337	-0.00640858	163.248	0.155595	nan	nan	9.76737	1			4507	42.1986	26.738	-0.0066413	168.627	0.243216	nan	nan	7.49338	1
4149	91.6664	22.5988	-0.00690097	174.629	0.0969664	nan	nan	11.7987	1			3076	49.6648	19.6102	-0.00644372	164.06	0.135186	nan	nan	10.2433	1			4512	91.8857	17.2286	-0.00688054	174.157	0.113556	nan	nan	36.3433	1
4151	113.45	9.32629	0.00678885	-172.038	0.315443	nan	nan	11.2684	1			3077	68.9086	16.2076	0.00696621	-176.138	0.106069	nan	nan	9.14638	1			4513	56.0054	23.011	-0.00646206	164.484	0.113801	nan	nan	36.3433	1
4153	103.288	20.5619	-0.00554475	143.28	0.153076	nan	nan	5.14359	1			3080	7.99848	12.8202	-0.0066826	169.582	0.125187	nan	nan	35.0441	1			4514	15.1327	24.5289	-0.00607779	155.601	0.219581	nan	nan	15.3529	1
4155	27.6486	11.2437	-0.0063801	162.589	0.0982277	nan	nan	11.2122	1			3081	72.5579	7.82079	-0.00662931	168.35	0.135684	nan	nan	9.14638	1			4518	21.118	10.3907	-0.00693589	175.437	0.102428	nan	nan	8.24851	1
4156	81.9976	23.2661	-0.00649314	165.202	0.117029	nan	nan	14.627	1			3082	39.9776	27.1528	-0.00566362	146.028	0.189577	nan	nan	30.9321	1			4520	48.5303	21.8794	-0.00355503	97.2867	0.353158	nan	nan	12.8379	1
4156	108.284	19.3407	-0.0030861	86.4471	0.400558	nan	nan	5.14359	1			3085	73.0252	26.8637	-0.00621604	158.797	0.149355	nan	nan	19.0486	1			4521	52.8053	9.77421	-0.0063082	160.927	0.135103	nan	nan	12.8379	1
4157	62.4468	7.1225	-0.00688045	174.155	0.101183	nan	nan	12.7702	1			3088	86.9079	7.87027	0.00707049	-178.548	0.122483	nan	nan	9.0907	1			4521	22.7405	18.4781	-0.00666968	169.283	0.128008	nan	nan	8.24851	1
4157	26.7989	22.4237	-0.00700278	176.983	0.0939088	nan	nan	11.2122	1			3092	17.6421	8.67309	-0.00339244	93.5283	0.26353	nan	nan	14.7293	1			4527	22.7562	18.3471	0.00652961	-166.045	0.115507	nan	nan	20.925	1
4158	74.7445	10.5641	-0.00797525	199.462	0.116622	nan	nan	12.7702	1			3093	77.8327	7.33857	-0.00735351	185.09	0.104228	nan	nan	9.0907	1			4528	43.6729	18.9357	0.00386164	-104.374	0.318676	nan	nan	20.925	1
4159	58.6339	23.0072	-0.00695531	175.885	0.113377	nan	nan	11.9634	1			3093	117.992	6.64375	-0.00561675	144.944	0.20214	nan	nan	12.663	1			4534	42.6933	26.4447	-0.00670276	170.048	0.137872	nan	nan	inf	1
4161	15.4725	25.8485	-0.00664903	168.806	0.133909	nan	nan	11.8329	1			3095	60.2032	18.3756	-0.0067658	171.505	0.126627	nan	nan	20.7994	1			4543	48.7573	19.7343	-0.0061202	156.582	0.133931	nan	nan	50.7567	1
4162	86.3963	23.3437	-0.00634815	161.851	0.114431	nan	nan	17.294	1			3096	6.83668	18.6828	0.0046397	-122.359	0.166109	nan	nan	14.7293	1			4543	99.4902	21.2889	-0.00571328	147.175	0.144925	nan	nan	50.7567	1
4163	49.3901	15.4127	-0.00626094	159.835	0.109004	nan	nan	11.9634	1			3097	112.357	24.8794	-0.00684117	173.247	0.122493	nan	nan	11.3618	1			4549	21.7679	11.7637	-0.00629	160.507	0.143379	nan	nan	9.95794	1
4166	35.8462	13.9167	-0.00602255	154.324	0.111617	nan	nan	13.6263	1			3098	101.286	22.3283	-0.00583325	149.949	0.156354	nan	nan	11.3618	1			4552	31.6928	10.9527	-0.0128373	311.849	0.0716189	nan	nan	9.95794	1
4171	79.1598	19.4824	-0.00585427	150.435	0.192342	nan	nan	4.9902	1			3098	105.349	7.35285	-0.0063701	162.358	0.153488	nan	nan	12.663	1			4557	6.32319	9.72409	-0.0144544	349.231	0.0680877	nan	nan	15.6726	1
4172	115.575	9.79151	-0.00652	165.823	0.103516	nan	nan	32.7198	1			3102	14.1508	11.6756	-0.00639472	162.927	0.198282	nan	nan	30.8681	1			4557	48.5894	13.251	-0.00623581	159.254	0.131325	nan	nan	12.229	1
4174	83.8326	17.7311	-0.00638325	162.662	0.181869	nan	nan	4.9902	1			3102	47.975	12.8516	-0.00651704	165.755	0.312641	nan	nan	5.73571	1			4559	60.8174	13.0959	-0.00695119	175.79	0.160717	nan	nan	12.229	1
4175	60.4601	6.56328	-0.00686156	173.718	0.126112	nan	nan	11.4503	1			3103	56.18	6.67582	-0.00494377	129.388	0.25341	nan	nan	10.2696	1			4559	31.8712	11.0659	0.00707346	-178.617	0.139089	nan	nan	10.0361	1
4177	64.2498	17.3683	-0.00681067	172.542	0.114876	nan	nan	11.4503	1			3104	44.4831	17.402	-0.00710791	179.413	0.229367	nan	nan	5.73571	1			4560	21.8605	11.7794	0.00687605	-174.053	0.0972768	nan	nan	10.0361	1
4179	107.494	20.3882	-0.00623452	159.224	0.139144	nan	nan	23.81	1			3106	111.176	13.3534	-0.00707412	178.632	0.0940957	nan	nan	55.4001	1			4562	39.7857	24.7886	-0.00486147	127.485	0.208502	nan	nan	14.5128	1
4183	30.9959	17.6384	-0.00594039	152.425	0.133151	nan	nan	62.5186	1			3110	30.2072	12.446	-0.00592585	152.089	0.140589	nan	nan	12.649	1			4566	118.924	25.9469	-0.00618151	157.999	0.151361	nan	nan	12.1076	1
4185	92.6445	7.24456	-0.00662433	168.235	0.121232	nan	nan	62.5186	1			3112	60.4722	18.7258	-0.0069433	175.608	0.320984	nan	nan	20.3788	1			4566	115.057	11.8374	-0.00628678	160.432	0.254886	nan	nan	7.47241	1
4191	89.7582	26.741	-0.006384	162.679	0.112738	nan	nan	24.8989	1			3115	42.4407	9.23063	-0.00683054	173.001	0.110724	nan	nan	12.649	1			4568	110.218	17.5321	-0.00700622	177.062	0.184693	nan	nan	7.47241	1
4191	114.3	5.97885	-0.0059398	152.412	0.119213	nan	nan	32.1457	1			3115	118.265	14.2433	-0.00644356	164.056	0.109684	nan	nan	28.6745	1			4573	27.0659	9.3569	-0.0243104	577.055	0.0573682	nan	nan	52.5342	1
4192	69.0762	12.8771	-0.0062583	159.774	0.119822	nan	nan	24.8989	1			3116	37.447	22.1961	-0.00558091	144.116	0.242643	nan	nan	13.8939	1			4573	77.2885	24.769	-0.00697267	176.287	0.321687	nan	nan	24.8267	1
4200	64.0649	12.4777	-0.00697686	176.384	0.104997	nan	nan	36.2389	1			3116	90.9156	22.8581	-0.00552425	142.806	0.204993	nan	nan	25.7015	1			4573	100.108	14.9906	-0.00365965	99.7049	0.288773	nan	nan	10.4246	1
4203	115.585	9.73033	-0.00616585	157.637	0.119081	nan	nan	14.1214	1			3120	65.9513	16.7464	0.00601509	-154.152	0.159967	nan	nan	24.6827	1			4586	17.5844	17.101	-0.00681984	172.754	0.114293	nan	nan	26.7879	1
4204	100.294	11.6174	-0.00644864	164.174	0.153713	nan	nan	8.89666	1			3122	91.0455	22.5726	0.00676534	-171.494	0.253017	nan	nan	14.5104	1			4589	54.526	10.2441	-0.00688178	174.186	0.113392	nan	nan	12.4965	1
4204	103.464	19.9302	-0.00627864	160.244	0.135804	nan	nan	8.89666	1			3124	105.077	26.2684	-0.00698503	176.573	0.122233	nan	nan	14.5104	1			4589	76.5863	27.3552	-0.00356822	97.5916	0.328727	nan	nan	27.9185	1
4204	118.473	23.5534	-0.00388601	104.937	0.209423	nan	nan	14.1214	1			3126	24.8319	24.3964	-0.00621353	158.739	0.148965	nan	nan	24.2649	1			4591	42.433	7.09423	-0.013436	325.689	0.0854724	nan	nan	12.4965	1
4208	73.0928	12.9929	-0.00707154	178.572	0.124021	nan	nan	16.646	1			3127	40.5111	5.87762	-0.00692322	175.144	0.117309	nan	nan	21.8794	1			4593	15.8428	18.8966	-0.00673686	170.836	0.125532	nan	nan	13.1376	1
4208	34.2426	18.6692	-0.00524225	136.287	0.26264	nan	nan	23.8276	1			3127	94.8745	7.29751	-0.00770517	193.219	0.10975	nan	nan	15.7477	1			4594	17.9733	5.93288	-0.00611193	156.391	0.154416	nan	nan	13.1376	1
4212	56.6321	10.5165	-0.00653402	166.147	0.170614	nan	nan	15.2517	1			3128	55.261	22.0377	-0.00652632	165.969	0.15267	nan	nan	21.8794	1			4595	41.2004	25.7937	-0.00676269	171.433	0.120091	nan	nan	9.63924	1
4216	43.6284	18.4864	-0.00602366	154.35	0.244879	nan	nan	15.2517	1			3132	101.055	25.9479	-0.00682551	172.885	0.146593	nan	nan	19.648	1			4598	81.1338	23.7101	-0.00896301	222.294	0.0908695	nan	nan	23.8894	1
4219	111.212	21.0499	-0.00578855	148.915	0.123651	nan	nan	31.6268	1			3134	43.8601	5.73411	-0.00652106	165.847	0.178252	nan	nan	10.7235	1			4600	48.7987	19.8625	0.00622957	-159.11	0.164967	nan	nan	9.63924	1
4224	80.1454	15.1225	-0.00727164	183.198	0.0989045	nan	nan	14.6497	1			3134	52.1319	12.5583	0.00643188	-163.786	0.170664	nan	nan	8.78377	1			4601	104.955	21.9044	-0.00833858	207.86	0.157214	nan	nan	11.7001	1
4225	104.24	25.9916	-0.00634537	161.786	0.128225	nan	nan	13.1056	1			3136	68.5698	17.3075	-0.00805847	201.386	0.100929	nan	nan	17.1102	1			4601	116.249	18.8473	-0.0148077	357.397	0.0765407	nan	nan	11.7001	1
4226	94.6691	17.0391	-0.00285676	81.1458	0.260218	nan	nan	13.1056	1			3137	47.2302	19.8471	-0.00554136	143.201	0.196564	nan	nan	8.78377	1			4605	81.9925	10.4872	-0.00687632	174.059	0.10881	nan	nan	25.6441	1
4227	104.046	6.4329	0.00390001	-105.261	0.3148	nan	nan	14.1566	1			3138	98.7885	20.1429	-0.00627001	160.045	0.15683	nan	nan	30.3515	1			4607	107.1	16.7932	-0.00691308	174.909	0.0875446	nan	nan	25.8876	1
4228	55.631	16.9342	-0.00654123	166.314	0.127405	nan	nan	24.5813	1			3138	18.1647	10.0356	-0.00547464	141.659	0.178632	nan	nan	9.2441	1			4608	55.2379	24.4202	-0.006987	176.618	0.287569	nan	nan	21.7827	1
4232	80.788	8.22524	-0.00252569	73.493	0.375216	nan	nan	23.3265	1			3143	22.6522	18.1174	-0.00681223	172.578	0.112381	nan	nan	9.2441	1			4609	34.3389	18.2788	-0.00622432	158.988	0.135269	nan	nan	21.7827	1
4234	112.02	23.5189	-0.00722053	182.016	0.183524	nan	nan	34.7758	1			3148	104.182	17.3173	-0.00653306	166.125	0.11743	nan	nan	24.9095	1			4611	5.68551	14.6325	-0.00648691	165.058	0.143551	nan	nan	8.873	1
4235	47.234	26.2349	-0.00294212	83.1189	0.304008	nan	nan	11.3943	1			3148	51.7333	27.579	-0.0065653	166.87	0.139837	nan	nan	30.5816	1			4616	8.57004	6.24146	-0.00718769	181.257	0.129668	nan	nan	8.873	1
4236	47.0395	14.8423	-0.00308811	86.4936	0.231186	nan	nan	11.3943	1			3152	81.6774	6.63973	-0.00660506	167.789	0.130517	nan	nan	24.9095	1			4617	57.9124	22.1597	-0.00712291	179.76	0.093349	nan	nan	24.65	1
4242	97.4059	15.6893	-0.0037866	102.64	0.280909	nan	nan	6.23066	1			3158	85.6234	16.4796	-0.00699983	176.915	0.105797	nan	nan	62.2108	1			4621	120.249	21.188	-0.00658927	167.424	0.116706	nan	nan	42.0005	1
4245	90.2059	19.0333	-0.00821916	205.1	0.0844292	nan	nan	7.93871	1			3162	23.4956	19.6917	0.0031386	-87.6607	0.371204	nan	nan	9.27954	1			4622	78.9718	9.34868	-0.00763986	191.709	0.194025	nan	nan	4.21819	1
4247	102.238	11.7558	-0.00652764	166	0.129759	nan	nan	6.23066	1			3164	15.4117	15.1353	-0.00320046	89.0905	0.292596	nan	nan	9.27954	1			4623	33.9128	7.82992	-0.00616919	157.714	0.200115	nan	nan	8.72162	1
4256	112.639	22.3488	-0.00624114	159.377	0.262963	nan	nan	7.71309	1			3166	104.792	11.3391	-0.00344831	94.8197	0.200971	nan	nan	19.7621	1			4625	30.1088	15.6782	-0.00460654	121.593	0.218845	nan	nan	8.72162	1
4256	64.0268	16.8308	-0.00716303	180.687	0.212222	nan	nan	7.0529	1			3169	85.9365	5.421	-0.00547339	141.63	0.178771	nan	nan	17.6552	1			4626	78.9458	13.5668	-0.00641751	163.454	0.216282	nan	nan	4.21819	1
4256	70.296	20.0619	-0.00562301	145.089	0.410599	nan	nan	7.0529	1			3174	74.8257	19.1417	0.00400646	-107.722	0.352167	nan	nan	17.6552	1			4635	118.674	20.8539	-0.00682384	172.847	0.122212	nan	nan	45.1725	1
4256	115.478	15.1772	-0.00677326	171.677	0.259016	nan	nan	7.71309	1			3177	95.2482	13.4646	-0.00636988	162.353	0.177567	nan	nan	9.76909	1			4636	44.1533	21.6437	-0.0055903	144.333	0.1309	nan	nan	27.189	1
4259	36.852	26.7212	-0.00671857	170.413	0.109677	nan	nan	11.8893	1			3180	12.4152	23.7789	-0.00640485	163.161	0.165137	nan	nan	12.709	1			4636	73.5055	21.4226	-0.0062458	159.485	0.136276	nan	nan	29.3529	1
4260	17.1979	6.61648	-0.00638584	162.722	0.0867057	nan	nan	16.4534	1			3181	85.8496	16.1295	-0.00609451	155.988	0.145612	nan	nan	9.76909	1			4638	17.3094	17.3258	-0.00679374	172.151	0.141191	nan	nan	11.3295	1
4260	29.8965	17.0788	-0.00354343	97.0184	0.225454	nan	nan	11.8893	1			3182	34.205	8.11208	-0.00611685	156.504	0.150597	nan	nan	14.2375	1			4643	23.2276	26.9867	-0.00633195	161.476	0.131675	nan	nan	11.3295	1
4260	120.874	25.8544	-0.00606859	155.388	0.132668	nan	nan	8.95025	1			3183	58.6072	9.94986	-0.00764814	191.901	0.100651	nan	nan	19.4062	1			4643	47.2438	5.74511	0.00624297	-159.42	0.151946	nan	nan	32.0621	1
4261	90.9556	13.8012	-0.00630356	160.82	0.117949	nan	nan	21.5873	1			3185	23.3932	17.3755	-0.00659248	167.499	0.131051	nan	nan	12.709	1			4649	19.6254	10.5348	-0.00571591	147.236	0.151147	nan	nan	16.5695	1
4264	53.9097	27.4078	-0.0102961	253.108	0.0785607	nan	nan	17.0716	1			3185	68.5685	26.6043	-0.0064176	163.456	0.136162	nan	nan	19.4062	1			4650	109.481	14.8047	-0.00662227	168.187	0.155373	nan	nan	8.81686	1
4267	26.9122	9.42972	-0.00655595	166.654	0.127916	nan	nan	6.40279	1			3192	30.7922	18.8411	-0.0100421	247.237	0.116499	nan	nan	5.89446	1			4651	20.7822	27.0639	-0.00631035	160.977	0.140122	nan	nan	16.5695	1
4269	10.1355	16.3363	-0.00642603	163.651	0.137026	nan	nan	14.3833	1			3192	73.0788	9.13903	-0.00405577	108.861	0.282568	nan	nan	6.90945	1			4653	118.147	13.1809	-0.00701614	177.292	0.0946693	nan	nan	8.81686	1
4272	21.0173	6.93067	-0.00699039	176.696	0.0933788	nan	nan	6.40279	1			3196	79.4654	11.7757	-0.00648727	165.067	0.181542	nan	nan	6.90945	1			4654	99.7704	27.341	-0.00780604	195.55	0.093374	nan	nan	15.8571	1
4272	112.92	6.06054	-0.00626617	159.956	0.124473	nan	nan	58.4433	1			3196	36.6825	19.0642	-0.00764049	191.724	0.133334	nan	nan	5.89446	1			4658	31.7986	14.0848	-0.0041759	111.638	0.285593	nan	nan	10.5876	1
4273	34.3007	25.0036	-0.00662724	168.302	0.135058	nan	nan	10.5632	1			3197	86.7698	18.3265	-0.00663081	168.385	0.156367	nan	nan	9.8116	1			4660	42.3116	12.8305	-0.00753922	189.383	0.174466	nan	nan	10.5876	1
4275	55.5456	17.1878	-0.00391451	105.596	0.218581	nan	nan	22.637	1			3200	42.7548	15.0368	-0.00658233	167.264	0.13146	nan	nan	7.28646	1			4664	61.9083	16.2542	-0.00649257	165.189	0.159413	nan	nan	19.8935	1
4277	30.8979	15.0034	-0.00768561	192.767	0.0818635	nan	nan	10.5632	1			3200	112.352	22.5939	-0.00981316	241.946	0.0903217	nan	nan	9.50472	1			4667	90.2704	15.0218	-0.00604646	154.877	0.214319	nan	nan	28.3888	1
4280	11.5196	8.26523	-0.00622583	159.023	0.113766	nan	nan	20.5164	1			3202	19.4074	6.20851	-0.00613576	156.941	0.129972	nan	nan	24.9607	1			4669	33.7069	20.9983	-0.00898389	222.777	0.34291	nan	nan	21.2238	1
4282	51.1227	23.8137	-0.00339143	93.505	0.248383	nan	nan	21.0293	1			3204	104.481	17.2654	-0.00694223	175.583	0.146887	nan	nan	6.03682	1			4671	53.1387	12.463	-0.00712973	179.917	0.147324	nan	nan	21.2238	1
4287	97.0292	7.24537	-0.00711147	179.495	0.0856317	nan	nan	14.892	1			3207	111.519	22.3653	0.00577066	-148.502	0.228368	nan	nan	7.02262	1			4673	97.4614	25.2054	-0.00628105	160.3	0.225925	nan	nan	5.63204	1
4287	71.8029	19.9982	-0.00348551	95.6797	0.243763	nan	nan	21.0293	1			3207	73.9206	25.7493	-0.00619359	158.278	0.139697	nan	nan	24.7613	1			4676	102.888	23.6967	-0.00814476	203.38	0.330406	nan	nan	5.63204	1
4287	104.567	20.0888	-0.00312691	87.3904	0.264844	nan	nan	14.892	1			3208	21.8936	21.4755	-0.00616085	157.521	0.114227	nan	nan	27.909	1			4682	32.1275	20.2518	-0.00815932	203.717	0.0986856	nan	nan	14.0533	1
4290	25.7813	12.2026	-0.00635603	162.033	0.14525	nan	nan	10.9466	1			3208	49.2034	27.2276	-0.00635467	162.001	0.133358	nan	nan	24.7613	1			4684	66.4852	12.2918	-0.00668953	169.742	0.119357	nan	nan	30.6096	1
4292	35.4783	17.2815	-0.00640037	163.058	0.14381	nan	nan	10.9466	1			3209	98.7811	15.2775	-0.00648599	165.037	0.134235	nan	nan	6.03682	1			4686	19.0943	14.9954	-0.0070598	178.301	0.250509	nan	nan	14.0533	1
4296	97.1524	21.9379	-0.00628493	160.389	0.130018	nan	nan	9.10215	1			3210	109.131	15.7611	-0.00725903	182.906	0.126458	nan	nan	7.02262	1			4689	97.0521	13.9092	-0.00781428	195.741	0.230921	nan	nan	30.6096	1
4298	75.6841	23.3576	-0.00681515	172.646	0.102044	nan	nan	21.5151	1			3217	11.9017	7.63343	-0.0071203	179.699	0.135658	nan	nan	51.0051	1			4692	30.3343	15.8194	0.00266244	-76.654	0.345664	nan	nan	33.4251	1
4300	96.5246	12.8575	-0.00634514	161.781	0.117325	nan	nan	9.10215	1			3220	62.8877	9.02897	-0.00597382	153.198	0.156774	nan	nan	13.7292	1			4692	65.054	16.1199	-0.00409631	109.798	0.228242	nan	nan	4.0131	1
4300	30.1409	24.6083	-0.00506728	132.243	0.289664	nan	nan	45.5604	1			3223	103.71	10.4164	-0.00588667	151.183	0.144814	nan	nan	10.0732	1			4697	63.5183	19.8275	-0.0068969	174.535	0.12741	nan	nan	4.0131	1
4305	80.6867	9.6927	-0.00599687	153.731	0.128463	nan	nan	16.151	1			3225	53.2392	18.7961	-0.00631018	160.973	0.252857	nan	nan	6.84616	1			4699	6.52841	9.60232	0.0133707	-324.18	0.0614953	nan	nan	48.0524	1
4307	61.7603	15.4092	-0.00698844	176.651	0.120381	nan	nan	10.0027	1			3225	102.582	20.4262	-0.00599718	153.738	0.132714	nan	nan	10.0732	1			4702	51.3087	27.0311	-0.00621749	158.83	0.121354	nan	nan	14.1763	1
4308	17.3579	26.0884	-0.00374865	101.762	0.235704	nan	nan	19.0682	1			3227	59.7089	16.5571	-0.00691987	175.066	0.151628	nan	nan	6.84616	1			4702	89.6642	8.79517	-0.00644586	164.109	0.428233	nan	nan	11.5896	1
4310	42.4419	12.2867	-0.00682791	172.941	0.110789	nan	nan	19.3679	1			3236	67.2492	8.99391	-0.00693999	175.531	0.0905153	nan	nan	45.8664	1			4703	101.209	7.78039	-0.00378179	102.528	0.269742	nan	nan	11.5896	1
4312	70.1768	20.8145	-0.00670543	170.109	0.121641	nan	nan	10.0027	1			3238	117.519	10.2467	-0.00662501	168.25	0.115425	nan	nan	19.7459	1			4711	83.1141	7.83784	-0.00742754	186.801	0.145699	nan	nan	63.9504	1
4313	18.1677	7.03744	-0.00660858	167.871	0.0938991	nan	nan	19.0682	1			3240	22.2977	18.1094	-0.0070395	177.832	0.118298	nan	nan	36.174	1			4712	20.1717	19.1475	-0.00380782	103.13	0.245275	nan	nan	63.9504	1
4315	56.3576	25.7578	-0.00604281	154.793	0.162905	nan	nan	14.4863	1			3242	105.6	25.9897	-0.00666152	169.094	0.11983	nan	nan	17.7041	1			4721	14.0289	18.3006	-0.00728789	183.573	0.0881359	nan	nan	inf	1
4317	39.2368	12.3491	-0.00550272	142.308	0.17884	nan	nan	21.7283	1			3243	73.5279	14.7749	-0.00302799	85.1039	0.333328	nan	nan	15.8823	1			4729	121.301	9.47898	-0.00698742	176.628	0.118446	nan	nan	86.3199	1
4319	70.7844	24.4459	-0.00712657	179.844	0.104595	nan	nan	14.4863	1			3244	58.4358	19.7221	-0.00574435	147.894	0.306543	nan	nan	15.8823	1			4733	35.0916	13.8475	0.00271736	-77.9234	0.37471	nan	nan	51.5698	1
4323	115.67	11.8276	-0.00591054	151.735	0.127463	nan	nan	14.2616	1			3246	115.7	11.4491	-0.00568181	146.448	0.142425	nan	nan	17.7041	1			4737	86.4635	9.33403	-0.00791274	198.017	0.102269	nan	nan	15.1374	1
4323	102.802	20.3607	-0.0055581	143.588	0.220856	nan	nan	8.74362	1			3252	65.4717	12.3778	0.00264653	-76.2863	0.385289	nan	nan	15.7623	1			4739	111.448	26.7417	-0.00598845	153.536	0.167007	nan	nan	18.4847	1
4325	110.212	25.0033	-0.00558726	144.262	0.181099	nan	nan	8.74362	1			3253	80.6727	25.7678	-0.00436239	115.949	0.253214	nan	nan	20.2574	1			4739	93.3901	22.7937	-0.00679847	172.26	0.160496	nan	nan	15.1374	1
4329	81.726	13.4272	-0.00455834	120.479	0.464198	nan	nan	4.25382	1			3255	24.3609	21.8493	-0.00634798	161.847	0.145677	nan	nan	26.6312	1			4740	74.9001	20.3451	-0.00656395	166.839	0.138189	nan	nan	15.9674	1
4330	50.9627	8.78291	-0.00669823	169.943	0.0985426	nan	nan	31.1119	1			3256	50.6903	17.8512	-0.00624186	159.394	0.138724	nan	nan	15.7623	1			4742	58.5513	19.2098	-0.00638986	162.815	0.130185	nan	nan	4.40232	1
4330	83.8553	17.1097	-0.00432085	114.989	0.45982	nan	nan	4.25382	1			3259	92.8586	19.099	-0.0145043	350.383	0.0602387	nan	nan	9.29275	1			4745	93.4235	22.9785	0.00633206	-161.479	0.21733	nan	nan	18.7097	1
4333	13.7112	10.1877	-0.00668895	169.728	0.111539	nan	nan	37.278	1			3261	24.3482	22.0514	0.0056397	-145.475	0.379023	nan	nan	5.8419	1			4746	61.895	16.3463	0.00358064	-97.8787	0.25837	nan	nan	4.40232	1
4340	79.3405	23.5526	-0.0067322	170.728	0.125385	nan	nan	70.0891	1			3262	26.6227	27.4323	-0.00710643	179.379	0.277523	nan	nan	5.8419	1			4747	18.0053	21.2725	-0.00603502	154.613	0.140904	nan	nan	40.5984	1
4342	9.26342	22.2544	-0.00588746	151.202	0.209458	nan	nan	8.24453	1			3263	89.0411	10.6266	-0.00348123	95.5807	0.295788	nan	nan	9.29275	1			4756	31.0578	10.5985	-0.00553582	143.073	0.150285	nan	nan	26.3307	1
4347	16.3258	26.5083	-0.00711415	179.557	0.26573	nan	nan	8.24453	1			3268	103.982	20.2079	-0.00533022	138.321	0.216765	nan	nan	17.7181	1			4758	69.4255	14.6259	-0.00725148	182.731	0.113344	nan	nan	5.62981	1
4347	34.5257	5.65302	-0.00304127	85.4109	0.290067	nan	nan	21.6197	1			3270	121.243	16.2089	-0.00623529	159.242	0.0950816	nan	nan	17.7181	1			4759	57.3215	8.72152	-0.00710795	179.414	0.102747	nan	nan	13.4672	1
4348	41.8337	26.0001	-0.00639241	162.874	0.14423	nan	nan	21.6197	1			3271	71.2254	12.7741	0.00482469	-126.635	0.166903	nan	nan	33.5893	1			4763	118.652	17.6155	-0.00566683	146.102	0.202108	nan	nan	28.8776	1
4349	69.6667	13.6577	-0.00743151	186.893	0.224644	nan	nan	28.5214	1			3278	51.5164	26.513	-0.00680969	172.519	0.153678	nan	nan	13.79	1			4763	67.8862	20.0412	-0.00643376	163.83	0.127513	nan	nan	5.62981	1
4351	97.571	7.75674	-0.00632435	161.301	0.129197	nan	nan	28.5214	1			3280	64.902	23.1979	-0.0599547	1400.99	0.0462709	nan	nan	13.79	1			4764	34.8837	7.10337	-0.00382914	103.623	0.224123	nan	nan	22.4961	1
4356	48.2088	16.3335	-0.00644886	164.179	0.102761	nan	nan	50.1017	1			3282	93.1181	18.7859	0.0138177	-334.513	0.0657096	nan	nan	28.559	1			4765	83.7493	6.75032	-0.00673012	170.68	0.159582	nan	nan	7.75558	1
4361	119.795	24.6421	-0.00626247	159.87	0.121594	nan	nan	22.2694	1			3282	33.0731	22.3005	-0.00597405	153.203	0.169583	nan	nan	18.9183	1			4766	91.3857	8.10517	-0.00686569	173.814	0.184322	nan	nan	7.75558	1
4363	97.931	20.4139	-0.00608562	155.782	0.128075	nan	nan	10.5341	1			3288	8.55716	8.51616	-0.00586558	150.696	0.170148	nan	nan	15.0046	1			4768	74.5191	26.7343	-0.00598657	153.493	0.161062	nan	nan	9.42305	1
4364	87.8385	17.3961	-0.00271979	77.9798	0.327216	nan	nan	10.5341	1			3289	51.1273	15.7671	-0.00582159	149.679	0.20208	nan	nan	18.1675	1			4769	6.24524	12.7594	-0.00705121	178.102	0.090153	nan	nan	29.1916	1
4369	70.4039	9.97201	-0.00626668	159.967	0.110653	nan	nan	18.9494	1			3289	94.1858	7.34569	-0.00661829	168.095	0.104844	nan	nan	33.0166	1			4777	38.3951	19.3978	-0.00666214	169.109	0.125617	nan	nan	29.4716	1
4370	88.7421	19.7646	-0.00664978	168.823	0.106266	nan	nan	20.7891	1			3289	23.4474	10.3656	-0.00578831	148.91	0.148582	nan	nan	12.9207	1			4782	66.3428	10.0437	-0.00639192	162.862	0.270342	nan	nan	13.9504	1
4374	115.101	7.38469	-0.00623366	159.204	0.0925072	nan	nan	18.2001	1			3291	26.5308	22.9129	-0.00649531	165.252	0.0945458	nan	nan	12.9207	1			4785	76.6371	19.5857	-0.0071365	180.074	0.113972	nan	nan	14.0365	1
4378	60.1177	17.4187	-0.00712187	179.736	0.111902	nan	nan	35.1209	1			3293	66.5367	25.3905	-0.00808413	201.979	0.111422	nan	nan	18.1675	1			4786	53.56	15.6309	0.00693461	-175.407	0.254256	nan	nan	13.9504	1
4378	97.6416	12.5247	-0.00591405	151.816	0.174646	nan	nan	9.58073	1			3297	86.3573	7.61561	-0.00737702	185.633	0.118677	nan	nan	26.6234	1			4797	9.20157	10.5906	-0.00667955	169.511	0.119007	nan	nan	15.2936	1
4379	10.7798	10.6361	-0.00699108	176.712	0.102313	nan	nan	49.8019	1			3305	31.9862	21.6353	-0.00668572	169.654	0.144022	nan	nan	10.44	1			4798	99.6718	22.9788	-0.00651456	165.697	0.14764	nan	nan	76.0911	1
4379	94.9734	21.7264	-0.00601737	154.205	0.177634	nan	nan	9.58073	1			3307	7.70247	8.1739	-0.00638298	162.656	0.128315	nan	nan	13.8611	1			4802	24.477	11.3342	-0.00642708	163.675	0.137739	nan	nan	15.2936	1
4385	114.99	11.062	-0.00620427	158.525	0.120214	nan	nan	inf	1			3307	121.054	23.0666	-0.00729703	183.784	0.119366	nan	nan	11.9206	1			4804	72.0378	24.2326	-0.00648714	165.064	0.139599	nan	nan	49.2787	1
4391	80.1805	11.3393	-0.00611088	156.366	0.121211	nan	nan	34.2185	1			3307	109.65	26.5376	-0.003986	107.249	0.241134	nan	nan	11.9206	1			4814	72.7998	20.7704	-0.00672871	170.648	0.117343	nan	nan	18.4125	1
4392	49.9137	27.3025	-0.00660244	167.729	0.137159	nan	nan	26.2137	1			3308	9.91035	21.858	-0.00830645	207.118	0.164765	nan	nan	13.8611	1			4818	90.1536	14.6168	-0.00596021	152.883	0.150537	nan	nan	18.4125	1
4392	11.3833	24.6996	-0.00595116	152.674	0.164662	nan	nan	12.4444	1			3309	75.3969	16.3493	-0.0067767	171.757	0.12933	nan	nan	25.5353	1			4818	111.675	23.647	-0.00646833	164.629	0.147686	nan	nan	6.60815	1
4392	23.8277	24.7181	-0.00579681	149.106	0.123985	nan	nan	12.4444	1			3310	32.8571	11.2317	-0.00753044	189.18	0.129274	nan	nan	10.44	1			4822	117.309	27.1003	-0.00650151	165.396	0.147446	nan	nan	6.60815	1
4393	30.297	8.52174	-0.00910496	225.576	0.124591	nan	nan	17.4406	1			3312	44.8756	7.30506	-0.0128466	312.065	0.144165	nan	nan	12.6437	1			4828	55.8262	9.38749	-0.00627905	160.254	0.193716	nan	nan	39.8988	1
4400	60.2128	9.26213	-0.00660943	167.89	0.115032	nan	nan	24.6346	1			3313	99.7584	24.002	-0.0123211	299.917	0.0760435	nan	nan	20.5714	1			4830	19.6173	26.1454	-0.00654087	166.306	0.160677	nan	nan	39.8988	1
4401	120.331	14.915	-0.00629353	160.588	0.120862	nan	nan	60.3831	1			3313	23.6468	25.5357	-0.00703721	177.779	0.108936	nan	nan	12.8296	1			4831	106.924	18.706	-0.00334688	92.4751	0.261651	nan	nan	19.2757	1
4405	36.5389	16.0748	-0.00372063	101.115	0.244188	nan	nan	23.8908	1			3316	119.515	18.2688	-0.00637905	162.565	0.15651	nan	nan	20.5714	1			4834	89.7481	9.95674	-0.00886172	219.953	0.219384	nan	nan	19.2757	1
4408	98.6788	25.1446	-0.00464866	122.566	0.185994	nan	nan	16.3475	1			3318	35.8868	21.6911	-0.0037629	102.092	0.203558	nan	nan	12.8296	1			4834	63.266	25.7313	-0.00704801	178.028	0.165228	nan	nan	18.1516	1
4410	12.6539	16.6023	-0.00673742	170.849	0.101344	nan	nan	23.8908	1			3322	92.1909	22.9622	-0.0068614	173.715	0.117766	nan	nan	11.3327	1			4838	49.9056	13.4439	-0.00597749	153.283	0.16054	nan	nan	18.1516	1
4411	90.3124	11.1002	-0.00688391	174.235	0.13378	nan	nan	11.0205	1			3323	99.9972	14.7468	-0.00383633	103.789	0.282177	nan	nan	8.73032	1			4845	10.9523	21.0145	-0.00591154	151.758	0.151595	nan	nan	inf	1
4415	84.492	20.4583	-0.0067196	170.437	0.103327	nan	nan	11.0205	1			3325	98.2557	6.19196	-0.00782528	195.995	0.0914486	nan	nan	8.73032	1			4852	6.71173	15.786	-0.00479621	125.977	0.304738	nan	nan	44.6993	1
4416	73.5475	16.6859	-0.00348843	95.7472	0.24139	nan	nan	9.17218	1			3332	98.1761	6.37782	0.00835292	-208.192	0.101585	nan	nan	28.5616	1			4856	50.9288	9.23831	-0.0127986	310.956	0.0681064	nan	nan	17.9795	1
4420	75.9519	7.83449	-0.00647247	164.724	0.166097	nan	nan	8.07277	1			3334	117.963	26.9752	-0.00706065	178.32	0.125151	nan	nan	28.5616	1			4858	40.5549	23.9231	-0.00622185	158.931	0.265663	nan	nan	17.9795	1
4422	71.9126	14.824	-0.00725784	182.879	0.129294	nan	nan	8.07277	1			3335	58.9203	19.196	0.00611915	-156.557	0.175228	nan	nan	8.12123	1			4858	119.789	26.2467	-0.00683373	173.075	0.11221	nan	nan	70.9293	1
4424	7.31072	26.7421	-0.00676768	171.548	0.122037	nan	nan	12.481	1			3339	64.7801	24.8189	-0.00698997	176.687	0.149023	nan	nan	8.12123	1			4866	98.2339	13.9051	-0.00666707	169.223	0.106051	nan	nan	16.1661	1
4428	11.3591	14.9359	-0.00661158	167.94	0.138915	nan	nan	12.481	1			3340	25.0068	15.3155	-0.00442675	117.437	0.181796	nan	nan	8.75527	1			4867	17.7743	15.1549	-0.00612623	156.721	0.196665	nan	nan	9.12027	1
4432	74.6993	18.3968	-0.0140159	339.094	0.0573617	nan	nan	15.3293	1			3343	9.89371	14.9297	-0.010011	246.519	0.0824688	nan	nan	15.1181	1			4868	82.0691	14.1109	-0.030315	715.855	0.0445558	nan	nan	16.1661	1
4432	51.9304	20.6203	-0.00563544	145.376	0.197563	nan	nan	22.8772	1			3343	32.9449	11.622	-0.00709259	179.059	0.12857	nan	nan	8.75527	1			4870	62.9207	10.6141	-0.0041639	111.361	0.190472	nan	nan	19.4651	1
4432	89.5761	22.0938	-0.00416442	111.373	0.152446	nan	nan	15.3293	1			3346	67.3219	25.4535	-0.00745373	187.407	0.124038	nan	nan	20.2206	1			4872	24.5151	9.01149	0.00527993	-137.158	0.163247	nan	nan	9.12027	1
4436	108.424	23.3938	-0.00659276	167.505	0.1834	nan	nan	18.8926	1			3346	105.258	15.9124	-0.00625235	159.636	0.0997891	nan	nan	17.8411	1			4873	14.0497	26.5981	-0.00690568	174.738	0.218546	nan	nan	20.4649	1
4439	47.568	14.2723	-0.00283764	80.7039	0.338058	nan	nan	12.4381	1			3347	47.1846	27.2873	-0.00603182	154.539	0.155134	nan	nan	20.2206	1			4876	36.5723	23.1512	-0.00582983	149.869	0.268843	nan	nan	18.5825	1
4442	24.2281	5.6936	-0.00626724	159.98	0.100596	nan	nan	12.9482	1			3350	14.5386	8.84862	-0.0060024	153.859	0.1324	nan	nan	16.2308	1			4876	115.977	26.1323	-0.00588572	151.162	0.16534	nan	nan	34.9735	1
4444	35.2611	12.4705	-0.00651589	165.728	0.184387	nan	nan	12.4381	1			3351	121.283	23.7539	0.00671098	-170.238	0.10453	nan	nan	15.0931	1			4877	81.239	22.0785	-0.00314734	87.8627	0.307738	nan	nan	34.9735	1
4449	109.842	23.7741	-0.016723	401.669	0.0478218	nan	nan	75.4326	1			3352	106.213	22.9185	-0.00591976	151.948	0.16609	nan	nan	15.0931	1			4880	21.6354	5.55201	-0.00335881	92.7509	0.272299	nan	nan	23.0833	1
4450	17.898	10.0671	-0.00697333	176.302	0.11079	nan	nan	92.9602	1			3352	30.2613	12.8778	-0.00513773	133.871	0.165994	nan	nan	4.24544	1			4883	101.142	11.6164	-0.00293982	83.0657	0.278818	nan	nan	17.0463	1
4465	9.19503	26.9247	-0.00715891	180.592	0.124437	nan	nan	21.9589	1			3354	63.8008	12.6593	-0.00686683	173.84	0.151906	nan	nan	33.0726	1			4885	79.2726	7.22137	-0.00686562	173.812	0.116161	nan	nan	22.3067	1
4467	20.4759	8.08503	-0.00679024	172.07	0.103402	nan	nan	11.5651	1			3357	24.2087	7.6807	-0.00676971	171.595	0.204074	nan	nan	7.9777	1			4885	116.89	18.1422	0.00638292	-162.655	0.129176	nan	nan	17.0463	1
4469	113.002	24.7566	-0.0055071	142.41	0.173044	nan	nan	36.605	1			3364	8.14467	8.03602	-0.00687822	174.104	0.120831	nan	nan	56.4661	1			4887	7.01134	19.6425	-0.00604452	154.832	0.162086	nan	nan	10.5298	1
4469	77	18.1394	-0.00651916	165.804	0.13346	nan	nan	34.671	1			3367	63.5477	18.9414	-0.00722198	182.05	0.10865	nan	nan	15.1652	1			4891	55.8338	8.72909	-0.00638157	162.623	0.179003	nan	nan	8.26984	1
4471	27.4635	17.3005	-0.00672456	170.551	0.117204	nan	nan	11.5651	1			3372	78.6393	17.4493	-0.00375642	101.942	0.319291	nan	nan	15.1652	1			4891	14.7838	26.7464	0.00834019	-207.898	0.213169	nan	nan	10.5298	1
4473	44.2513	6.75504	-0.00718242	181.135	0.121131	nan	nan	19.8252	1			3375	101.221	8.54986	-0.0062376	159.295	0.118841	nan	nan	24.2722	1			4893	55.9458	16.9982	-0.00773962	194.015	0.126879	nan	nan	8.26984	1
4475	115.224	26.2991	-0.00643781	163.923	0.142499	nan	nan	10.0623	1			3381	69.2841	8.75147	-0.0069565	175.913	0.0992032	nan	nan	63.6527	1			4894	111.551	25.5019	-0.00682149	172.792	0.0992508	nan	nan	9.57726	1
4476	119.324	17.11	-0.00637786	162.537	0.11205	nan	nan	10.0623	1			3382	8.24534	26.8051	-0.00562977	145.245	0.200849	nan	nan	63.6527	1			4897	55.9981	8.60762	0.00597892	-153.316	0.145398	nan	nan	8.39071	1
4477	71.1169	7.43998	-0.00726654	183.08	0.274576	nan	nan	12.3984	1			3388	49.1644	14.0587	-0.00624005	159.352	0.0991842	nan	nan	68.104	1			4897	112.506	15.9724	-0.00721302	181.843	0.100517	nan	nan	9.57726	1
4478	33.1263	25.8843	-0.00704143	177.876	0.120151	nan	nan	22.129	1			3391	117.231	16.3249	-0.004164	111.363	0.175032	nan	nan	43.6143	1			4904	97.2859	11.1708	0.00798907	-199.781	0.0878311	nan	nan	12.9502	1
4480	82.1856	13.026	-0.00704103	177.867	0.100983	nan	nan	10.3929	1			3395	9.24957	27.0872	-0.00649396	165.221	0.202554	nan	nan	12.0426	1			4905	35.6132	25.3401	-0.00702298	177.45	0.102192	nan	nan	14.3499	1
4483	81.3551	23.3856	-0.00664226	168.649	0.1202	nan	nan	10.3929	1			3396	75.0828	27.5392	-0.00552962	142.93	0.240672	nan	nan	43.6143	1			4905	101.514	23.4113	-0.00590828	151.683	0.28585	nan	nan	12.9502	1
4488	82.531	9.97794	-0.00652486	165.935	0.154995	nan	nan	5.01809	1			3397	17.4728	11.8797	-0.00607759	155.597	0.203704	nan	nan	8.40099	1			4906	40.7606	11.9453	-0.00586328	150.643	0.116452	nan	nan	14.3499	1
4493	82.2033	14.9853	-0.00613839	157.002	0.0917949	nan	nan	5.01809	1			3400	9.69409	15.0527	0.00979654	-241.562	0.18361	nan	nan	8.40099	1			4912	109.32	20.5175	-0.00660901	167.881	0.10195	nan	nan	55.2687	1
4498	41.3884	25.6773	-0.00730767	184.03	0.0953533	nan	nan	32.5302	1			3402	101.144	7.04836	-0.00632457	161.306	0.104915	nan	nan	17.1546	1			4913	54.562	13.0212	-0.00342272	94.2281	0.228655	nan	nan	14.8545	1
4498	73.9024	26.7026	-0.00670806	170.17	0.1184	nan	nan	14.3596	1			3403	39.014	6.98526	-0.00746055	187.564	0.0837219	nan	nan	16.7154	1			4915	39.7613	11.7573	-0.00659466	167.549	0.218598	nan	nan	12.3951	1
4505	21.949	18.9078	-0.00455246	120.343	0.18612	nan	nan	inf	1			3406	84.2185	9.84235	-0.00662448	168.238	0.130089	nan	nan	16.7561	1			4915	40.6428	24.121	0.0034087	-93.904	0.264875	nan	nan	12.3951	1
4515	78.6754	10.3523	-0.00339546	93.598	0.235474	nan	nan	40.9761	1			3406	35.7828	23.3853	-0.00421032	112.434	0.243904	nan	nan	16.7154	1			4928	81.0501	12.1816	0.00740499	-186.28	0.122492	nan	nan	12.2073	1
4516	38.3067	17.3817	-0.00614236	157.094	0.131847	nan	nan	40.9761	1			3406	9.4974	14.4007	-0.00636065	162.14	0.122708	nan	nan	27.7786	1			4928	14.5139	9.03313	-0.00643126	163.772	0.135664	nan	nan	25.6434	1
4523	52.0164	11.2314	-0.00764456	191.818	0.135975	nan	nan	7.30507	1			3408	68.1848	14.7095	-0.00677706	171.765	0.107061	nan	nan	6.30774	1			4929	70.0172	17.4061	-0.00703394	177.703	0.115457	nan	nan	12.2073	1
4524	59.2966	10.6285	-0.00654618	166.428	0.204416	nan	nan	7.30507	1			3411	103.635	25.1345	-0.00710628	179.375	0.101075	nan	nan	24.7156	1			4930	40.1443	9.84779	-0.00711262	179.522	0.112544	nan	nan	13.2828	1
4530	46.2263	27.1648	-0.014662	354.028	0.0754021	nan	nan	6.63523	1			3413	63.5828	19.0234	0.00633618	-161.574	0.128197	nan	nan	6.30774	1			4931	44.125	22.52	-0.00648698	165.06	0.138729	nan	nan	9.16084	1
4531	11.222	19.9544	-0.00699874	176.889	0.115478	nan	nan	35.7392	1			3416	21.8226	15.3786	-0.00318819	88.8069	0.277488	nan	nan	9.55612	1			4933	51.9534	27.2778	-0.00581678	149.568	0.160472	nan	nan	9.16084	1
4532	108.479	5.90374	-0.00631342	161.048	0.112085	nan	nan	7.956	1			3418	18.9528	6.26357	-0.00661219	167.954	0.101788	nan	nan	9.55612	1			4935	58.2605	15.2126	-0.00662418	168.231	0.132476	nan	nan	13.6143	1
4533	48.8836	21.0849	-0.00705963	178.297	0.242669	nan	nan	6.63523	1			3419	66.9037	14.8684	0.0055755	-143.991	0.37376	nan	nan	4.40928	1			4935	116.035	25.7001	0.00546922	-141.534	0.263697	nan	nan	58.7186	1
4535	101.001	8.61893	-0.0060521	155.007	0.147815	nan	nan	7.956	1			3420	62.4971	14.7161	-0.0053697	139.233	0.289379	nan	nan	4.40928	1			4939	14.3515	24.3844	-0.00665698	168.99	0.142301	nan	nan	13.3703	1
4535	55.914	13.2789	-0.00662788	168.317	0.169272	nan	nan	5.7541	1			3420	51.9688	10.3142	-0.00615383	157.359	0.170133	nan	nan	11.4115	1			4940	22.2251	13.5782	-0.00749015	188.249	0.0898756	nan	nan	13.3703	1
4535	82.5734	24.0838	-0.00628215	160.325	0.0954042	nan	nan	24.0566	1			3424	87.9951	11.7243	-0.00439319	116.661	0.19955	nan	nan	6.22547	1			4942	80.6232	23.7336	-0.00670873	170.186	0.134359	nan	nan	44.9319	1
4537	15.635	10.7918	-0.00376848	102.22	0.254864	nan	nan	34.8054	1			3424	103.439	19.4443	-0.0102287	251.551	0.13021	nan	nan	17.2662	1			4943	37.0533	11.6021	-0.00741117	186.423	0.103791	nan	nan	11.3699	1
4539	53.1977	8.20627	-0.00712361	179.776	0.141929	nan	nan	5.7541	1			3427	58.1247	18.3105	-0.00356856	97.5993	0.22995	nan	nan	24.4528	1			4947	35.6992	22.891	0.00781327	-195.718	0.0973424	nan	nan	10.6569	1
4539	113.168	20.0429	-0.00630366	160.822	0.22409	nan	nan	6.04883	1			3427	29.5584	26.4139	-0.00779717	195.345	0.120082	nan	nan	29.6934	1			4947	25.2939	25.193	-0.0062317	159.159	0.135333	nan	nan	10.6569	1
4541	118.239	16.7458	-0.00654025	166.291	0.256501	nan	nan	6.04883	1			3428	81.7826	12.1261	-0.00606489	155.303	0.160202	nan	nan	6.22547	1			4948	22.1849	13.5856	0.00708008	-178.77	0.104837	nan	nan	12.0166	1
4545	31.6314	25.5686	-0.0073201	184.318	0.11397	nan	nan	11.069	1			3435	68.2379	11.3593	-0.00697825	176.416	0.126655	nan	nan	25.776	1			4949	49.9195	6.34531	-0.00625381	159.67	0.121188	nan	nan	14.2449	1
4545	40.5362	10.5392	-0.00367857	100.142	0.211138	nan	nan	10.304	1			3437	92.2739	20.6693	-0.00714459	180.261	0.105228	nan	nan	25.776	1			4951	83.5701	12.8044	-0.00344581	94.7619	0.263933	nan	nan	34.2649	1
4547	31.0305	14.5159	-0.00641624	163.425	0.111047	nan	nan	10.304	1			3438	19.76	17.6956	0.00525375	-136.553	0.131736	nan	nan	48.8903	1			4953	36.2413	10.323	-0.00380446	103.052	0.218143	nan	nan	14.0997	1
4547	69.953	20.8879	-0.00628017	160.279	0.132883	nan	nan	31.184	1			3446	29.4272	26.5363	0.0070118	-177.191	0.205551	nan	nan	4.66444	1			4955	49.8115	6.49524	0.00589509	-151.378	0.171923	nan	nan	12.0809	1
4548	12.2958	12.8889	-0.00759967	190.78	0.0931804	nan	nan	6.32013	1			3448	24.7655	26.3762	-0.00709866	179.199	0.246222	nan	nan	4.66444	1			4957	83.6493	12.1385	0.00420014	-112.198	0.292684	nan	nan	8.86949	1
4553	14.5494	6.98424	-0.00678114	171.86	0.120128	nan	nan	6.32013	1			3449	12.8018	25.1502	-0.00685923	173.665	0.136473	nan	nan	12.0264	1			4959	48.9911	18.5483	-0.00638032	162.594	0.268258	nan	nan	5.76292	1
4559	119.713	17.0037	-0.00605546	155.085	0.124049	nan	nan	27.0845	1			3454	104.952	24.1935	-0.00594302	152.486	0.324781	nan	nan	31.5672	1			4959	75.1201	9.70549	-0.00355335	97.2479	0.273508	nan	nan	8.86949	1
4564	92.8376	13.6423	-0.00696974	176.219	0.0940483	nan	nan	22.839	1			3458	76.2496	11.0543	-0.00757872	190.296	0.116624	nan	nan	22.9209	1			4961	29.6936	12.9741	0.00267252	-76.8871	0.318914	nan	nan	15.3892	1
4565	57.0456	15.8755	-0.00637512	162.474	0.152754	nan	nan	9.64627	1			3463	99.1491	10.0649	-0.00600766	153.98	0.123459	nan	nan	22.9209	1			4962	45.019	14.3729	-0.0071186	179.66	0.180462	nan	nan	5.76292	1
4566	50.0615	9.22177	-0.00625035	159.59	0.15224	nan	nan	9.64627	1			3465	34.9736	26.2681	-0.00687202	173.96	0.111967	nan	nan	15.6339	1			4962	84.111	21.4861	-0.00721833	181.965	0.102481	nan	nan	9.35898	1
4566	68.4487	13.0607	-0.00694928	175.746	0.0979273	nan	nan	11.7454	1			3465	54.7259	20.4189	-0.00687974	174.139	0.126406	nan	nan	9.19871	1			4964	10.6931	10.7307	-0.00616495	157.616	0.120488	nan	nan	19.1324	1
4568	13.4397	20.7425	-0.00671616	170.358	0.134984	nan	nan	38.3912	1			3465	46.6987	15.9267	-0.00618412	158.059	0.184138	nan	nan	9.19871	1			4969	87.827	23.9453	-0.00648349	164.979	0.164078	nan	nan	15.6065	1
4569	114.421	21.1095	-0.00924304	228.767	0.0857847	nan	nan	22.839	1			3471	81.8846	21.7819	-0.00687866	174.114	0.124179	nan	nan	23.3951	1			4970	61.2391	21.5837	-0.00406771	109.137	0.236197	nan	nan	25.2171	1
4574	31.5236	21.7208	-0.00669689	169.912	0.127283	nan	nan	42.5646	1			3473	15.9928	23.709	-0.00617356	157.815	0.169856	nan	nan	44.709	1			4973	83.1282	9.06296	0.00326511	-90.5849	0.382186	nan	nan	15.6065	1
4577	73.3619	13.891	-0.00655914	166.728	0.112161	nan	nan	14.4367	1			3474	58.504	9.86364	0.00377674	-102.412	0.284071	nan	nan	26.2431	1			4977	60.9734	21.805	0.00439228	-116.64	0.202828	nan	nan	21.6627	1
4581	87.7221	15.3755	-0.00599778	153.752	0.142331	nan	nan	14.4367	1			3475	105.006	25.3495	0.00467056	-123.073	0.284143	nan	nan	9.98292	1			4980	108.326	17.7001	-0.00629165	160.545	0.11094	nan	nan	27.1951	1
4587	101.273	10.1562	-0.0064223	163.565	0.131285	nan	nan	13.8598	1			3477	104.76	15.3696	-0.00471579	124.118	0.176077	nan	nan	9.98292	1			4981	81.3315	14.401	-0.00314706	87.8561	0.288845	nan	nan	21.6627	1
4588	120.288	8.63928	-0.00657402	167.072	0.135484	nan	nan	19.0751	1			3478	92.4913	14.2336	-0.00647578	164.801	0.145426	nan	nan	12.3212	1			4985	55.0521	18.2076	-0.00567196	146.22	0.163731	nan	nan	26.5537	1
4588	8.99475	15.2278	-0.00605241	155.015	0.100296	nan	nan	50.4694	1			3479	17.9732	17.9155	-0.00724696	182.627	0.0865327	nan	nan	41.3229	1			4993	82.5263	17.0909	-0.00342828	94.3566	0.259332	nan	nan	inf	1
4591	59.2008	20.3772	-0.00626972	160.038	0.138671	nan	nan	8.30332	1			3486	106.165	20.5233	-0.00538179	139.513	0.399306	nan	nan	inf	1			5004	69.137	16.3888	-0.00686793	173.866	0.129396	nan	nan	inf	1
4591	95.1327	22.5814	-0.00504988	131.841	0.167402	nan	nan	13.8598	1			3492	94.396	16.3369	-0.00648878	165.101	0.13461	nan	nan	24.9534	1			5013	43.5466	8.99751	-0.00697821	176.415	0.188166	nan	nan	7.48597	1
4594	9.65826	10.322	-0.00858387	213.53	0.106333	nan	nan	34.2652	1			3492	61.5293	19.1714	-0.00660746	167.845	0.120744	nan	nan	8.37632	1			5015	36.5528	6.328	0.00649528	-165.252	0.371658	nan	nan	7.48597	1
4596	59.8763	12.1014	-0.00716487	180.73	0.14153	nan	nan	5.74958	1			3493	48.6749	5.82644	-0.00615476	157.381	0.154704	nan	nan	10.2388	1			5021	56.1134	22.0877	-0.00690853	174.804	0.122299	nan	nan	29.5488	1
4597	41.4477	23.1101	-0.00675646	171.289	0.120498	nan	nan	18.379	1			3495	50.7553	15.8516	-0.00670435	170.084	0.115964	nan	nan	10.2388	1			5022	105.542	8.63611	-0.00472428	124.314	0.192195	nan	nan	21.7318	1
4600	59.0398	17.7898	-0.00629803	160.692	0.205591	nan	nan	4.97146	1			3496	69.4427	16.4255	-0.00770256	193.158	0.0996877	nan	nan	8.37632	1			5025	84.2986	13.2149	-0.00460031	121.449	0.328115	nan	nan	8.4093	1
4603	116.722	26.1818	-0.00621372	158.743	0.21918	nan	nan	48.5583	1			3500	55.0532	5.53368	-0.0081753	204.086	0.101302	nan	nan	11.1773	1			5029	90.0319	19.3667	-0.00639778	162.998	0.15417	nan	nan	8.4093	1
4604	63.8675	18.9765	-0.00653165	166.092	0.136643	nan	nan	4.97146	1			3501	59.1768	16.4844	-0.00513861	133.892	0.166795	nan	nan	10.2662	1			5031	9.24434	6.23619	-0.00700945	177.137	0.110767	nan	nan	81.8477	1
4608	71.4011	8.74806	-0.00609304	155.954	0.138911	nan	nan	12.7034	1			3504	41.7339	20.9252	-0.00719907	181.52	0.132319	nan	nan	10.2703	1			5038	82.6696	14.3514	0.00395007	-106.418	0.356565	nan	nan	35.1142	1
4608	19.4592	19.0199	-0.00344072	94.6442	0.260736	nan	nan	10.5197	1			3506	33.4341	14.8761	-0.0069154	174.963	0.238008	nan	nan	8.29346	1			5042	48.5752	5.95067	-0.00700016	176.922	0.125331	nan	nan	21.55	1
4609	9.09293	20.8101	-0.00681978	172.753	0.12368	nan	nan	10.5197	1			3506	95.6086	22.8755	-0.00639057	162.831	0.216225	nan	nan	15.8708	1			5045	82.9267	13.8825	-0.00681383	172.615	0.125987	nan	nan	30.482	1
4610	104.432	12.0631	-0.00691086	174.858	0.108937	nan	nan	16.9714	1			3507	39.2841	8.99741	-0.00663431	168.465	0.372026	nan	nan	8.29346	1			5047	55.1644	26.4686	-0.00660362	167.756	0.272055	nan	nan	4.93868	1
4612	87.6635	9.44825	-0.00717932	181.064	0.16818	nan	nan	16.2775	1			3508	96.1026	7.01239	-0.00803513	200.846	0.126173	nan	nan	15.8708	1			5048	116.463	25.6173	-0.00530422	137.72	0.148299	nan	nan	35.5303	1
4614	55.1995	7.78571	-0.00788348	197.341	0.154191	nan	nan	32.5066	1			3508	68.7664	7.89871	-0.00323308	89.8447	0.30184	nan	nan	13.3725	1			5049	50.7773	24.2004	-0.00571212	147.149	0.236714	nan	nan	4.51108	1
4615	9.21871	5.76938	-0.00654015	166.289	0.196556	nan	nan	46.025	1			3510	15.5863	6.74168	-0.00638303	162.657	0.131426	nan	nan	11.5397	1			5053	34.2452	22.1257	-0.0468105	1097.16	0.0615211	nan	nan	16.6618	1
4617	96.1028	27.1636	-0.0057187	147.301	0.124641	nan	nan	14.0865	1			3512	6.89697	14.3351	-0.00598155	153.377	0.15128	nan	nan	11.5397	1			5053	80.7726	21.2739	-0.00644694	164.134	0.135879	nan	nan	26.5545	1
4620	53.1219	23.1012	-0.00661423	168.001	0.109911	nan	nan	29.0226	1			3512	58.4914	16.4572	0.00639715	-162.983	0.163065	nan	nan	13.3725	1			5053	54.7171	26.3977	0.00613422	-156.906	0.120955	nan	nan	4.51108	1
4620	105.981	17.1211	-0.00618346	158.044	0.118934	nan	nan	14.0865	1			3514	71.8409	13.4304	-0.00628994	160.505	0.129593	nan	nan	13.6883	1			5064	85.0432	17.7488	-0.00672563	170.576	0.319551	nan	nan	23.2908	1
4621	17.7927	15.2535	-0.00689468	174.484	0.143351	nan	nan	7.23835	1			3515	14.6284	27.4238	-0.00664538	168.721	0.131111	nan	nan	15.2015	1			5067	108.266	19.5225	-0.00694402	175.625	0.1074	nan	nan	14.7756	1
4625	24.9994	15.9294	-0.00621425	158.756	0.159392	nan	nan	7.23835	1			3517	28.5216	5.824	-0.00619668	158.349	0.149189	nan	nan	23.2393	1			5070	99.9	7.34381	-0.00746497	187.666	0.113171	nan	nan	14.7756	1
4631	50.595	22.3526	-0.00532794	138.268	0.228627	nan	nan	inf	1			3520	62.363	27.1289	-0.00651223	165.643	0.168819	nan	nan	17.0369	1			5071	72.4848	12.7	-0.00778097	194.971	0.126228	nan	nan	14.8071	1
4640	93.6587	16.7496	-0.00313311	87.5338	0.433288	nan	nan	48.622	1			3523	87.7638	12.9438	0.0022863	-67.9593	0.399863	nan	nan	14.7338	1			5074	76.0193	27.079	-0.00691914	175.049	0.131361	nan	nan	14.8071	1
4641	45.0547	18.0732	-0.0070274	177.552	0.0902612	nan	nan	11.1026	1			3525	73.059	13.868	-0.00712125	179.721	0.117345	nan	nan	14.7338	1			5080	49.3208	12.2105	-0.00633854	161.629	0.128736	nan	nan	18.4062	1
4644	11.7033	24.2606	-0.00643525	163.864	0.141698	nan	nan	33.9205	1			3528	25.2061	10.8692	-0.00633538	161.556	0.117354	nan	nan	15.1841	1			5080	113.794	11.7712	-0.00747826	187.974	0.154091	nan	nan	11.5446	1
4646	42.6788	7.22785	-0.00271714	77.9184	0.329801	nan	nan	8.84657	1			3529	84.1119	23.8043	-0.00773927	194.007	0.19421	nan	nan	13.407	1			5081	33.9857	22.3901	0.00784841	-196.53	0.101808	nan	nan	18.4062	1
4650	46.165	15.3586	-0.00447877	118.639	0.203544	nan	nan	8.84657	1			3529	23.4289	25.9489	-0.00648278	164.963	0.160523	nan	nan	15.1841	1			5084	102.805	8.23592	-0.00647732	164.837	0.114014	nan	nan	11.5446	1
4651	83.4911	8.40566	-0.00528029	137.167	0.340569	nan	nan	24.7655	1			3533	94.4367	15.2518	-0.00589774	151.439	0.135786	nan	nan	13.407	1			5085	72.6604	11.0641	-0.00557339	143.942	0.173073	nan	nan	23.3678	1
4655	30.524	13.9412	-0.0071568	180.543	0.165156	nan	nan	7.41623	1			3537	35.0332	11.1398	0.0034164	-94.0821	0.280778	nan	nan	14.8986	1			5091	38.1334	15.2087	-0.00248319	72.5105	0.331443	nan	nan	23.4842	1
4655	58.7689	6.94357	-0.00636469	162.233	0.198867	nan	nan	8.9568	1			3538	56.2671	18.7145	-0.00319628	88.9939	0.284226	nan	nan	14.1549	1			5095	60.7872	21.3987	-0.0137684	333.373	0.0586111	nan	nan	23.4842	1
4657	121.248	6.05812	-0.00629661	160.659	0.110775	nan	nan	30.5898	1			3540	22.3288	18.9223	-0.00654985	166.513	0.146583	nan	nan	14.8986	1			5098	109.443	20.5333	0.00877693	-217.993	0.241661	nan	nan	11.068	1
4658	53.422	14.1294	-0.00694405	175.625	0.107797	nan	nan	5.35924	1			3541	69.4992	13.6871	-0.00336341	92.8572	0.269709	nan	nan	14.1549	1			5100	118.642	14.3799	-0.00673069	170.693	0.123397	nan	nan	11.068	1
4658	35.6436	19.3068	-0.00649428	165.229	0.184508	nan	nan	7.41623	1			3550	60.0713	23.6157	-0.00673552	170.805	0.16737	nan	nan	39.1758	1			5101	28.1497	9.21404	-0.00584561	150.234	0.15002	nan	nan	13.9021	1
4660	91.2693	12.1409	-0.0064521	164.254	0.111243	nan	nan	19.6733	1			3554	20.9183	22.2796	-0.00485624	127.365	0.196962	nan	nan	17.5765	1			5104	14.3118	10.5494	-0.00279055	79.6154	0.295681	nan	nan	13.9021	1
4662	16.2347	21.9236	-0.00633267	161.493	0.107464	nan	nan	19.5845	1			3558	69.5627	25.4509	-0.00533299	138.385	0.206303	nan	nan	19.0194	1			5104	87.261	13.8857	-0.00397801	107.064	0.172623	nan	nan	7.64538	1
4663	48.6596	16.5872	-0.00716649	180.767	0.117119	nan	nan	5.35924	1			3559	15.6058	5.52522	-0.00794663	198.8	0.245075	nan	nan	17.5765	1			5107	95.2219	11.8935	-0.00339531	93.5946	0.26267	nan	nan	8.20636	1
4665	74.2963	22.0886	-0.00624258	159.41	0.152187	nan	nan	19.6733	1			3561	45.594	26.9507	-0.00346507	95.2071	0.23105	nan	nan	14.8696	1			5108	19.1101	26.0406	-0.00615893	157.477	0.144199	nan	nan	16.2173	1
4671	99.2928	23.4908	-0.00698973	176.681	0.112995	nan	nan	40.0599	1			3563	70.7764	6.47023	0.00432609	-115.11	0.187574	nan	nan	19.0194	1			5108	87.0253	21.5274	-0.00328853	91.1264	0.266049	nan	nan	7.64538	1
4673	60.6378	12.9748	-0.00618965	158.187	0.190136	nan	nan	37.8818	1			3564	60.0744	23.5705	0.00717465	-180.956	0.222604	nan	nan	14.8696	1			5109	118.73	14.2829	0.00752514	-189.057	0.0940626	nan	nan	23.6289	1
4674	17.9173	22.1899	-0.00635621	162.037	0.118996	nan	nan	8.83018	1			3565	23.4203	7.0791	-0.0066149	168.017	0.121046	nan	nan	11.1156	1			5118	11.1984	8.93971	-0.00592252	152.012	0.146933	nan	nan	69.1573	1
4678	25.3999	26.8785	-0.00398077	107.128	0.25399	nan	nan	8.83018	1			3566	33.4135	11.9465	-0.00701023	177.155	0.117973	nan	nan	11.1156	1			5119	79.7843	17.8116	-0.00684113	173.246	0.196964	nan	nan	7.12598	1
4685	87.5465	24.031	-0.00716358	180.7	0.103823	nan	nan	24.7017	1			3566	104.862	23.8448	-0.00619773	158.374	0.136829	nan	nan	38.2586	1			5124	83.6982	23.7664	0.006233	-159.189	0.250602	nan	nan	7.12598	1
4690	105.855	7.44852	-0.00490244	128.433	0.182815	nan	nan	24.7017	1			3572	73.4074	20.077	-0.00656333	166.825	0.14778	nan	nan	7.76874	1			5132	43.2615	7.82365	-0.00644285	164.04	0.112585	nan	nan	20.1316	1
4695	37.9611	7.40114	-0.0074091	186.375	0.100718	nan	nan	26.3338	1			3572	84.542	26.6928	-0.00617614	157.875	0.202839	nan	nan	12.9518	1			5135	51.1579	26.342	-0.00649253	165.188	0.180141	nan	nan	8.02837	1
4699	61.2827	19.6312	-0.00624192	159.395	0.117974	nan	nan	26.3338	1			3573	53.8758	26.6375	-0.00633036	161.439	0.14008	nan	nan	13.619	1			5138	20.6397	27.2918	-0.00690494	174.721	0.144932	nan	nan	30.533	1
4700	120.348	20.0932	-0.00658699	167.372	0.111817	nan	nan	59.0669	1			3577	67.3957	24.9977	0.00368057	-100.188	0.300993	nan	nan	7.76874	1			5140	59.1807	26.0428	-0.00622579	159.022	0.159009	nan	nan	8.02837	1
4706	79.1734	9.64019	-0.00257261	74.5776	0.451796	nan	nan	9.27575	1			3579	101.305	9.32506	-0.00651961	165.814	0.11607	nan	nan	35.9159	1			5141	78.0726	20.7792	-0.00684994	173.45	0.238768	nan	nan	7.18019	1
4708	72.8594	16.4352	-0.00625753	159.756	0.157504	nan	nan	9.27575	1			3579	65.4652	11.6658	-0.00670515	170.103	0.129629	nan	nan	13.4709	1			5142	74.7193	14.4302	-0.0072802	183.395	0.1644	nan	nan	7.18019	1
4709	13.7588	23.439	-0.00642645	163.661	0.111468	nan	nan	41.8326	1			3591	102.802	19.5776	-0.00651844	165.787	0.12702	nan	nan	16.3599	1			5144	20.6956	27.3146	0.00657904	-167.188	0.144905	nan	nan	19.909	1
4710	51.7216	5.86631	-0.00727779	183.34	0.107019	nan	nan	23.6328	1			3591	32.1563	19.8375	-0.00616511	157.62	0.201885	nan	nan	7.65529	1			5149	39.5299	20.8616	-0.0139113	336.677	0.0613345	nan	nan	19.909	1
4717	120.135	20.1879	-0.00318158	88.6543	0.26696	nan	nan	100.557	1			3592	39.6203	21.5382	-0.00700432	177.018	0.180072	nan	nan	7.65529	1			5162	29.7825	7.28504	-0.00671653	170.366	0.121206	nan	nan	23.8035	1
4720	19.5789	20.6235	-0.00371671	101.024	0.240464	nan	nan	95.9925	1			3592	62.8563	25.3289	-0.00365716	99.6475	0.349895	nan	nan	23.5431	1			5162	52.9559	12.7258	-0.00607329	155.497	0.136869	nan	nan	9.37107	1
4723	115.566	21.6542	-0.00616924	157.715	0.119363	nan	nan	95.9925	1			3594	12.2803	24.8067	-0.00690818	174.796	0.114368	nan	nan	20.4878	1			5162	78.738	20.0462	-0.00701662	177.303	0.111933	nan	nan	26.0209	1
4734	114.329	21.2502	-0.00690022	174.612	0.199563	nan	nan	15.3019	1			3595	119.162	19.5333	-0.00631293	161.037	0.160198	nan	nan	16.3599	1			5162	52.7979	22.0955	-0.00633181	161.473	0.153601	nan	nan	9.37107	1
4735	43.0128	18.7843	-0.00349006	95.7847	0.223296	nan	nan	7.42118	1			3606	56.3285	17.4527	-0.00410119	109.911	0.187265	nan	nan	36.6207	1			5163	108.992	18.695	-0.00662669	168.289	0.122198	nan	nan	30.2844	1
4736	77.6707	16.9078	-0.00494556	129.429	0.146894	nan	nan	34.7087	1			3609	92.5413	12.0023	-0.00606293	155.258	0.144887	nan	nan	36.6207	1			5170	35.877	10.9079	-0.00736951	185.46	0.190682	nan	nan	54.2596	1
4737	7.93255	5.93618	-0.00712114	179.719	0.230701	nan	nan	37.359	1			3612	44.2553	9.03195	-0.00650846	165.556	0.133152	nan	nan	12.4336	1			5170	88.2408	25.1256	-0.00590586	151.627	0.138172	nan	nan	54.2596	1
4737	117.57	6.29541	-0.00373287	101.398	0.250352	nan	nan	15.3019	1			3613	34.4371	16.6607	-0.00687414	174.009	0.101337	nan	nan	12.4336	1			5176	47.5945	20.1054	-0.00729469	183.73	0.112001	nan	nan	8.43443	1
4739	40.3478	25.7105	-0.00617911	157.943	0.26974	nan	nan	7.42118	1			3618	68.2782	8.89757	-0.00618302	158.034	0.146975	nan	nan	25.8674	1			5176	23.8874	9.20411	-0.00419829	112.156	0.211754	nan	nan	26.0934	1
4743	94.3623	23.8681	-0.00664711	168.761	0.106452	nan	nan	24.2387	1			3621	100.24	6.17167	-0.00706052	178.317	0.155892	nan	nan	13.0392	1			5176	56.0289	20.1351	-0.00583479	149.984	0.196212	nan	nan	8.43443	1
4744	116.071	13.0867	-0.00576845	148.451	0.227236	nan	nan	24.2387	1			3621	110.246	14.5326	-0.00624517	159.47	0.130292	nan	nan	12.2665	1			5178	67.7434	7.91208	-0.00388971	105.023	0.271037	nan	nan	16.9302	1
4746	62.9465	20.6894	-0.00687072	173.93	0.274717	nan	nan	11.7155	1			3622	91.9831	19.2511	-0.00661479	168.014	0.151687	nan	nan	14.7936	1			5178	88.0807	24.9673	0.00661714	-168.068	0.138773	nan	nan	26.5422	1
4749	56.7156	10.7683	-0.00677811	171.789	0.108281	nan	nan	11.7155	1			3622	34.1576	25.3222	-0.00621493	158.771	0.201236	nan	nan	37.868	1			5186	99.744	7.73331	-0.00685678	173.608	0.10888	nan	nan	26.4987	1
4755	105.964	15.3663	-0.00650797	165.545	0.105559	nan	nan	9.74572	1			3622	105.275	25.7463	0.00529691	-137.551	0.171326	nan	nan	12.2665	1			5186	43.0308	7.98167	0.0069291	-175.28	0.313668	nan	nan	56.7137	1
4759	97.0958	19.4083	-0.00645975	164.43	0.121203	nan	nan	9.74572	1			3629	111.349	7.35818	-0.0060944	155.985	0.234932	nan	nan	inf	1			5188	119.405	25.4988	-0.00652157	165.859	0.1399	nan	nan	26.4987	1
4764	53.0655	15.3147	-0.00624253	159.409	0.114387	nan	nan	8.43666	1			3635	86.7228	17.689	-0.00625251	159.64	0.133179	nan	nan	31.7901	1			5192	24.7451	25.142	-0.00634986	161.89	0.199502	nan	nan	19.1429	1
4766	111.073	8.17214	-0.00392964	105.946	0.194924	nan	nan	11.8887	1			3636	55.7346	24.7843	-0.00698962	176.679	0.143811	nan	nan	31.7901	1			5194	43.8664	26.0513	-0.00752489	189.052	0.125641	nan	nan	16.1811	1
4766	6.75193	16.0533	-0.00886408	220.007	0.0726793	nan	nan	46.3195	1			3640	13.9718	24.4521	-0.00661177	167.944	0.102998	nan	nan	41.7641	1			5195	75.5452	6.89431	-0.00444664	117.896	0.236501	nan	nan	17.9951	1
4768	61.4677	14.553	-0.00310586	86.9039	0.293289	nan	nan	8.43666	1			3641	86.8198	17.7763	0.0060592	-155.171	0.130609	nan	nan	31.8655	1			5198	89.1498	18.6731	-0.00789847	197.687	0.0984277	nan	nan	11.3361	1
4770	90.0944	16.8743	-0.00466564	122.959	0.154279	nan	nan	22.7116	1			3649	18.6177	19.7551	-0.00574641	147.941	0.172456	nan	nan	22.3176	1			5199	40.5945	10.2045	-0.00652886	166.028	0.124846	nan	nan	13.2322	1
4771	115.795	19.0826	-0.00646833	164.629	0.128679	nan	nan	11.8887	1			3652	104.973	11.4409	-0.00596148	152.913	0.272705	nan	nan	21.7807	1			5201	113.648	27.156	-0.00614196	157.085	0.146405	nan	nan	25.9254	1
4778	67.8877	12.7091	-0.00725612	182.839	0.139881	nan	nan	9.466	1			3653	39.9273	26.3864	-0.00672776	170.626	0.134377	nan	nan	22.3176	1			5202	78.8061	23.3116	-0.00572093	147.352	0.144417	nan	nan	11.3361	1
4779	7.04021	11.3789	-0.00593637	152.332	0.181674	nan	nan	5.19327	1			3653	121.375	25.7715	0.00439076	-116.605	0.144186	nan	nan	21.7807	1			5204	47.5291	21.474	-0.00716303	180.687	0.108981	nan	nan	13.2322	1
4779	72.6596	20.8843	-0.00648116	164.925	0.203371	nan	nan	9.466	1			3661	102.702	13.2898	0.00552	-142.708	0.245663	nan	nan	965.076	1			5208	25.9174	14.8913	-0.00559726	144.493	0.14587	nan	nan	18.2905	1
4779	38.3388	22.8332	-0.00623157	159.156	0.126435	nan	nan	28.2174	1			3672	16.2403	7.44304	-0.00667739	169.461	0.103237	nan	nan	60.927	1			5208	78.8861	23.3074	0.00645663	-164.358	0.141488	nan	nan	20.6792	1
4780	82.5426	22.9928	-0.00630876	160.94	0.118083	nan	nan	10.1053	1			3673	106.73	20.0107	-0.00710985	179.458	0.122434	nan	nan	30.5975	1			5212	58.2166	22.675	-0.00618596	158.102	0.12829	nan	nan	20.6792	1
4783	11.5614	13.9341	-0.00378958	102.708	0.3023	nan	nan	5.19327	1			3676	76.8909	13.2393	-0.00670183	170.026	0.152648	nan	nan	14.088	1			5213	10.541	24.7962	-0.0067257	170.578	0.129968	nan	nan	18.2905	1
4788	36.9735	7.62336	-0.00698199	176.502	0.103772	nan	nan	25.0475	1			3678	71.4178	26.2207	-0.00788576	197.393	0.123065	nan	nan	14.088	1			5215	109.14	5.78737	-0.00681231	172.58	0.126299	nan	nan	53.6509	1
4788	12.4712	24.8725	-0.00608006	155.654	0.145123	nan	nan	5.4895	1			3679	15.7603	10.7789	-0.0032578	90.416	0.305544	nan	nan	57.7599	1			5221	109.226	5.78494	0.00708002	-178.768	0.13525	nan	nan	46.7093	1
4793	15.2906	20.1623	-0.00623375	159.206	0.139659	nan	nan	5.4895	1			3684	109.757	6.0474	-0.00691719	175.004	0.130057	nan	nan	23.9815	1			5222	67.2312	26.2349	-0.00633551	161.559	0.139313	nan	nan	27.3677	1
4795	57.9958	16.6691	-0.0130947	317.799	0.0613458	nan	nan	9.61039	1			3685	27.9982	18.5075	-0.00582745	149.814	0.156362	nan	nan	41.6545	1			5225	40.6329	19.791	-0.00667228	169.343	0.132264	nan	nan	27.3677	1
4795	84.9444	6.39355	-0.00807192	201.696	0.127662	nan	nan	6.59057	1			3685	77.8713	22.3903	-0.00732714	184.481	0.111001	nan	nan	11.9507	1			5234	23.0665	23.0707	-0.00779188	195.223	0.109422	nan	nan	38.2555	1
4796	112.912	27.048	-0.0063418	161.704	0.140335	nan	nan	27.8518	1			3686	85.7807	6.53235	-0.00385824	104.295	0.339341	nan	nan	17.721	1			5235	60.126	13.5799	-0.00672067	170.462	0.129291	nan	nan	29.954	1
4796	85.2664	23.6659	-0.00666834	169.252	0.12313	nan	nan	10.7086	1			3687	69.4034	13.9573	-0.0072696	183.15	0.258423	nan	nan	11.9507	1			5240	30.472	9.35167	-0.0054276	140.572	0.12392	nan	nan	11.7002	1
4797	84.6269	12.9765	-0.00672973	170.671	0.199988	nan	nan	6.59057	1			3689	91.3989	24.1817	-0.00670727	170.152	0.124258	nan	nan	13.6458	1			5244	114.609	17.1991	-0.00673939	170.894	0.120487	nan	nan	84.5024	1
4797	9.04016	18.4551	-0.00722264	182.065	0.105458	nan	nan	6.47938	1			3691	16.3855	20.7753	-0.00640462	163.156	0.134427	nan	nan	53.4546	1			5245	19.03	11.7963	-0.00698121	176.484	0.0947836	nan	nan	11.7002	1
4800	59.0593	26.2204	-0.00648756	165.073	0.126798	nan	nan	9.61039	1			3695	114.526	26.4803	-0.00581157	149.448	0.207525	nan	nan	56.6481	1			5251	19.137	23.8791	-0.00525025	136.472	0.309242	nan	nan	inf	1
4803	75.7731	25.6115	-0.00673207	170.725	0.106103	nan	nan	16.7248	1			3698	58.4054	18.7642	-0.00655765	166.693	0.148124	nan	nan	56.6481	1			5259	84.2339	6.2237	0.00746055	-187.564	0.227033	nan	nan	8.13671	1
4805	36.155	11.9204	-0.00607467	155.529	0.109352	nan	nan	27.0018	1			3704	17.7666	22.7564	-0.00629313	160.579	0.295238	nan	nan	4.25322	1			5259	57.5303	6.32078	-0.0072867	183.546	0.109548	nan	nan	23.0736	1
4806	90.768	6.24904	-0.00709783	179.18	0.097222	nan	nan	24.4898	1			3705	36.0667	17.8706	-0.00667551	169.418	0.137211	nan	nan	10.8374	1			5260	79.6352	12.9363	-0.00816765	203.909	0.210039	nan	nan	8.13671	1
4809	109.662	25.2675	-0.0062333	159.196	0.131216	nan	nan	21.0967	1			3706	9.53867	7.03866	-0.00679761	172.24	0.140679	nan	nan	17.7411	1			5262	29.1974	20.4589	-0.00619552	158.323	0.117844	nan	nan	9.04078	1
4811	50.4169	11.5443	-0.0136284	330.137	0.0668735	nan	nan	9.73226	1			3707	114.925	16.2957	-0.00638186	162.63	0.146252	nan	nan	40.7767	1			5265	57.6571	6.5179	0.0071929	-181.377	0.149763	nan	nan	22.8961	1
4813	88.5762	25.9448	-0.00627077	160.062	0.208753	nan	nan	5.73129	1			3708	75.1986	7.102	-0.00683875	173.191	0.123453	nan	nan	13.9091	1			5267	35.0699	13.5851	-0.00638228	162.64	0.178188	nan	nan	7.98041	1
4815	24.9394	22.8761	-0.00715115	180.412	0.109304	nan	nan	20.0988	1			3709	18.8517	26.8688	0.00642696	-163.672	0.217113	nan	nan	4.25322	1			5269	27.1655	14.6838	-0.00706021	178.31	0.120749	nan	nan	6.59511	1
4816	91.2138	16.4617	-0.00677013	171.605	0.109286	nan	nan	9.84305	1			3710	45.517	23.1753	-0.00604708	154.891	0.168423	nan	nan	10.8374	1			5269	101.626	25.4377	-0.00935962	231.462	0.0765924	nan	nan	8.22064	1
4816	44.7445	19.4526	-0.00665119	168.856	0.115315	nan	nan	8.20853	1			3711	43.2109	8.49333	-0.00615638	157.418	0.168631	nan	nan	14.862	1			5270	112.076	10.759	-0.00395182	106.459	0.214523	nan	nan	13.0336	1
4816	83.0225	24.529	-0.00655933	166.732	0.262946	nan	nan	5.73129	1			3712	28.2213	21.6799	-0.007229	182.212	0.10417	nan	nan	10.7104	1			5271	109.63	23.5609	-0.00614108	157.064	0.171753	nan	nan	8.22064	1
4818	121.308	25.9985	-0.00614258	157.099	0.138218	nan	nan	9.9643	1			3713	62.0936	11.7628	-0.00336421	92.8758	0.316218	nan	nan	8.92817	1			5274	44.6483	8.28532	-0.00611877	156.548	0.140335	nan	nan	11.7467	1
4819	48.8337	26.57	-0.00315487	88.0368	0.31506	nan	nan	8.20853	1			3714	61.8652	20.688	-0.00628265	160.337	0.120612	nan	nan	8.92817	1			5274	33.1025	17.5555	-0.0100681	247.839	0.0815902	nan	nan	6.59511	1
4820	114.971	18.3083	-0.00589202	151.307	0.124666	nan	nan	9.9643	1			3718	17.9683	23.1557	0.00738171	-185.742	0.136554	nan	nan	20.2864	1			5277	47.1201	19.769	0.00419187	-112.007	0.177591	nan	nan	11.7467	1
4824	45.2108	9.02992	-0.00594301	152.486	0.110984	nan	nan	14.9069	1			3721	43.0496	8.47334	0.0069102	-174.843	0.160638	nan	nan	7.70451	1			5279	89.0511	22.6268	-0.00368096	100.197	0.245507	nan	nan	23.0773	1
4826	87.0824	19.6453	-0.00632788	161.382	0.113232	nan	nan	30.4475	1			3721	91.9719	6.85769	-0.00743559	186.987	0.0919772	nan	nan	12.082	1			5282	111.645	27.325	-0.00641724	163.448	0.138133	nan	nan	23.0773	1
4827	15.3938	14.1958	-0.00758723	190.493	0.0900138	nan	nan	30.2612	1			3721	32.5387	9.04043	-0.00643761	163.919	0.219943	nan	nan	5.16829	1			5284	62.9142	19.6283	-0.00672267	170.508	0.146405	nan	nan	15.0908	1
4827	56.6534	18.5841	-0.00461885	121.877	0.424033	nan	nan	14.8971	1			3725	36.4393	12.4311	-0.00543397	140.719	0.283877	nan	nan	5.16829	1			5285	75.5412	11.3643	-0.00662546	168.261	0.157691	nan	nan	15.0908	1
4832	69.5896	25.9718	-0.00768024	192.643	0.181302	nan	nan	14.8971	1			3725	82.4437	14.2865	-0.00640681	163.207	0.139734	nan	nan	10.4293	1			5286	46.7305	14.7658	-0.00679071	172.081	0.0919037	nan	nan	16.8985	1
4833	52.7896	8.87815	-0.00732633	184.462	0.114028	nan	nan	10.3123	1			3725	69.5513	25.1409	-0.00635915	162.105	0.132354	nan	nan	14.7515	1			5295	6.79351	26.4056	-0.00660213	167.722	0.132734	nan	nan	42.0668	1
4834	120.911	27.2551	-0.00694153	175.567	0.2532	nan	nan	24.1479	1			3726	72.6441	10.7173	-0.00631405	161.062	0.166861	nan	nan	10.4293	1			5297	98.7635	23.8723	-0.00622951	159.108	0.127484	nan	nan	56.3907	1
4836	46.3137	16.9036	-0.00631707	161.132	0.117238	nan	nan	10.3123	1			3726	17.8463	22.4238	-0.00743025	186.864	0.112627	nan	nan	19.8742	1			5298	44.6404	8.04173	0.00753904	-189.379	0.24936	nan	nan	30.409	1
4839	97.6261	20.8569	-0.0034629	95.1569	0.22506	nan	nan	24.1479	1			3731	96.7238	15.5371	-0.00660626	167.817	0.102123	nan	nan	24.5573	1			5303	16.8229	20.3257	-0.0103946	255.387	0.0913984	nan	nan	30.409	1
4853	65.443	9.21639	-0.00658255	167.269	0.133784	nan	nan	13.6218	1			3732	60.7021	27.4368	-0.0133067	322.7	0.088234	nan	nan	10.9733	1			5307	81.4807	5.73915	-0.00410275	109.947	0.277154	nan	nan	16.1255	1
4854	78.7988	11.8947	-0.00648655	165.05	0.112628	nan	nan	13.6218	1			3734	71.7332	24.7602	-0.00659291	167.509	0.136363	nan	nan	11.3513	1			5309	112.03	24.7385	-0.00592433	152.054	0.229436	nan	nan	7.91692	1
4863	61.6752	13.4702	-0.00776389	194.576	0.0954919	nan	nan	10.1869	1			3736	61.9028	16.5294	-0.00704682	178.001	0.131529	nan	nan	10.9733	1			5310	86.022	23.1153	-0.00612524	156.698	0.150317	nan	nan	10.2989	1
4863	64.5433	23.245	-0.00719726	181.478	0.128304	nan	nan	10.1869	1			3738	12.3671	8.20337	-0.00628645	160.424	0.116315	nan	nan	40.4218	1			5311	64.9602	9.59974	0.00601245	-154.091	0.132356	nan	nan	16.9656	1
4864	102.984	17.3952	-0.00528355	137.242	0.148415	nan	nan	19.8882	1			3739	51.7102	21.8971	-0.00602923	154.479	0.265701	nan	nan	11.5197	1			5311	93.7045	16.2562	-0.00566884	146.148	0.181797	nan	nan	10.2989	1
4869	119.249	5.94943	-0.00580774	149.359	0.118402	nan	nan	19.8882	1			3740	52.7395	10.2	-0.00643312	163.815	0.160632	nan	nan	11.1367	1			5314	114.136	17.107	0.00794651	-198.798	0.296927	nan	nan	7.91692	1
4870	77.8569	8.21603	-0.00372302	101.17	0.216429	nan	nan	12.8366	1			3747	67.3813	16.2747	-0.00674366	170.993	0.145113	nan	nan	22.7462	1			5317	70.292	7.51158	0.00245155	-71.7793	0.382508	nan	nan	44.8821	1
4873	75.7033	20.8707	-0.00695016	175.766	0.131223	nan	nan	11.6497	1			3750	89.567	21.2933	-0.00653339	166.133	0.122918	nan	nan	22.7462	1			5324	35.9544	14.8735	0.00221534	-66.3191	0.365229	nan	nan	17.8034	1
4874	32.5377	23.5253	-0.00430036	114.515	0.222023	nan	nan	33.7727	1			3750	17.4728	23.4466	-0.00604822	154.918	0.149127	nan	nan	50.4212	1			5328	53.7437	15.5806	-0.00711966	179.684	0.0968722	nan	nan	17.8034	1
4875	64.0854	11.4696	-0.00644065	163.989	0.107434	nan	nan	14.1506	1			3753	116.034	18.9803	-0.00608433	155.753	0.140519	nan	nan	26.5676	1			5330	93.9048	14.7791	-0.00407923	109.404	0.215878	nan	nan	40.1691	1
4878	78.1341	9.47743	-0.00616539	157.626	0.130288	nan	nan	11.6497	1			3759	63.7879	15.4618	-0.00402093	108.056	0.280131	nan	nan	20.206	1			5340	5.51919	25.5827	-0.00642705	163.674	0.316038	nan	nan	10.7924	1
4882	93.6229	25.5982	-0.00604702	154.89	0.132509	nan	nan	22.3557	1			3761	81.4738	25.2339	-0.00674034	170.916	0.140466	nan	nan	12.8672	1			5341	19.7941	27.3848	-0.00716398	180.709	0.116198	nan	nan	14.3882	1
4884	42.3021	13.6786	-0.00724001	182.466	0.108591	nan	nan	12.7183	1			3764	43.8187	27.425	-0.00347313	95.3935	0.267307	nan	nan	23.2785	1			5343	10.0974	15.8096	-0.00698796	176.64	0.128884	nan	nan	10.7924	1
4885	117.446	6.43753	-0.00624854	159.548	0.174452	nan	nan	11.506	1			3765	83.0603	12.4649	-0.00637662	162.509	0.156271	nan	nan	12.8672	1			5344	119.816	15.8104	0.00471863	-124.184	0.169605	nan	nan	54.0513	1
4886	120.279	17.5894	-0.00626543	159.939	0.123503	nan	nan	11.506	1			3766	99.8522	20.2526	-0.00562245	145.076	0.152914	nan	nan	16.1407	1			5347	65.8563	12.6635	-0.00702579	177.515	0.0924534	nan	nan	54.0513	1
4887	69.727	8.63643	-0.0068237	172.843	0.0977227	nan	nan	16.1485	1			3770	112.975	10.8556	-0.00703958	177.833	0.0934638	nan	nan	16.1407	1			5356	75.3521	13.6794	-0.00438811	116.544	0.219274	nan	nan	13.2165	1
4889	29.5856	13.8946	-0.00604381	154.816	0.111838	nan	nan	12.7183	1			3774	16.509	10.3788	-0.00630814	160.926	0.208743	nan	nan	9.51776	1			5357	25.5561	17.983	-0.0134799	326.705	0.0767434	nan	nan	13.3004	1
4889	80.2462	25.3775	-0.00633085	161.451	0.113494	nan	nan	19.7716	1			3775	7.46617	7.40986	-0.00710275	179.294	0.175003	nan	nan	9.51776	1			5361	68.5384	25.0041	-0.00597228	153.162	0.098521	nan	nan	9.86386	1
4892	60.1258	21.6207	-0.00640354	163.131	0.13096	nan	nan	16.1485	1			3781	92.8023	14.7611	-0.00626683	159.971	0.112377	nan	nan	14.63	1			5362	18.7799	6.53818	0.00613018	-156.812	0.113071	nan	nan	13.3004	1
4904	59.0847	16.7033	-0.00642497	163.626	0.207258	nan	nan	5.50036	1			3782	74.3574	17.0597	0.00335073	-92.5642	0.242795	nan	nan	18.5876	1			5364	58.6756	25.1476	-0.0061451	157.157	0.143536	nan	nan	9.86386	1
4904	78.3057	25.2271	-0.00720654	181.693	0.114661	nan	nan	17.7144	1			3782	106.199	20.6401	-0.0057198	147.326	0.1767	nan	nan	14.63	1			5365	19.6895	27.4149	0.00633749	-161.604	0.127425	nan	nan	9.88654	1
4907	60.9079	21.8927	-0.00583311	149.945	0.269716	nan	nan	5.50036	1			3783	45.3573	13.7887	-0.00593032	152.192	0.105731	nan	nan	28.6689	1			5367	75.776	25.2235	-0.00467488	123.172	0.200059	nan	nan	17.1005	1
4910	28.2712	13.3504	-0.00612366	156.662	0.146891	nan	nan	9.08659	1			3788	71.8936	24.639	-0.00550231	142.299	0.162612	nan	nan	28.6689	1			5368	24.6585	18.8679	-0.00662752	168.308	0.195198	nan	nan	9.77935	1
4911	85.0015	20.5422	-0.00643946	163.961	0.111773	nan	nan	24.1314	1			3789	99.7321	9.71462	-0.00642504	163.628	0.156751	nan	nan	31.5866	1			5371	30.2184	26.9129	-0.00645324	164.28	0.154776	nan	nan	9.77935	1
4914	57.6528	15.2818	-0.00310386	86.8576	0.260468	nan	nan	20.5414	1			3791	5.72826	13.9163	-0.0062701	160.047	0.113306	nan	nan	24.35	1			5372	39.2614	9.8285	-0.0128959	313.205	0.0831143	nan	nan	11.2621	1
4915	37.3108	12.4267	-0.00635773	162.072	0.11731	nan	nan	9.08659	1			3791	42.852	6.39061	-0.00631899	161.177	0.134868	nan	nan	23.5844	1			5372	58.6688	25.251	0.00619771	-158.373	0.144342	nan	nan	17.1072	1
4918	86.2751	23.2881	-0.00271951	77.9731	0.376788	nan	nan	29.7211	1			3794	27.6824	24.449	-0.00728764	183.567	0.109844	nan	nan	23.5844	1			5373	64.7719	6.34376	-0.00667874	169.492	0.140528	nan	nan	10.7552	1
4923	42.5711	10.1948	-0.00733655	184.698	0.0902888	nan	nan	23.6152	1			3795	105.262	25.3284	-0.00632078	161.218	0.148763	nan	nan	38.6798	1			5373	38.397	21.0573	-0.00578391	148.808	0.162695	nan	nan	10.0587	1
4924	75.1578	6.64399	-0.00606278	155.254	0.166496	nan	nan	14.7773	1			3797	68.4644	13.4081	-0.00733817	184.735	0.095243	nan	nan	38.6798	1			5376	16.9664	6.35834	-0.00571926	147.314	0.13737	nan	nan	15.1785	1
4926	18.9661	10.888	-0.00326808	90.6537	0.281314	nan	nan	11.8134	1			3804	12.6899	20.8754	-0.00705993	178.304	0.131241	nan	nan	8.9291	1			5376	121.274	15.0459	-0.00608528	155.774	0.203401	nan	nan	57.1681	1
4928	14.8385	21.9568	-0.00598979	153.567	0.127026	nan	nan	11.8134	1			3804	6.5242	6.45779	-0.0063744	162.458	0.153878	nan	nan	10.2855	1			5377	13.6433	21.1686	-0.00642512	163.63	0.173436	nan	nan	15.1785	1
4929	88.5797	12.8262	-0.00624141	159.383	0.151573	nan	nan	14.7773	1			3806	15.0199	12.2556	-0.00633503	161.548	0.188866	nan	nan	8.9291	1			5378	59.463	15.6974	-0.00706335	178.383	0.122415	nan	nan	7.94071	1
4931	66.6141	24.0291	-0.006898	174.561	0.101466	nan	nan	24.6575	1			3806	112.401	17.4555	-0.00642611	163.653	0.139746	nan	nan	10.2008	1			5383	66.7802	18.7819	-0.00770971	193.324	0.104766	nan	nan	7.94071	1
4939	20.486	5.99558	-0.00681374	172.613	0.110418	nan	nan	12.8653	1			3806	60.4854	21.9506	-0.00648875	165.101	0.134706	nan	nan	42.8294	1			5384	17.0474	6.29527	0.00611223	-156.397	0.119493	nan	nan	51.2764	1
4939	54.5632	17.3804	-0.00620384	158.515	0.120688	nan	nan	16.7073	1			3809	102.653	14.4503	-0.00670735	170.154	0.122354	nan	nan	10.2008	1			5385	84.2929	14.9529	-0.00688011	174.147	0.109028	nan	nan	17.9264	1
4940	16.0681	18.0785	-0.00604208	154.776	0.1548	nan	nan	12.8653	1			3815	96.5151	12.646	-0.00370514	100.757	0.242862	nan	nan	inf	1			5393	59.6153	15.7166	0.0071179	-179.644	0.177085	nan	nan	4.62158	1
4940	105.877	21.9027	-0.00608634	155.799	0.164863	nan	nan	29.2901	1			3822	66.9427	18.9939	-0.00729704	183.785	0.129151	nan	nan	48.9319	1			5395	63.1949	18.6398	-0.00548512	141.901	0.27952	nan	nan	4.62158	1
4943	67.2799	6.54449	-0.00688575	174.278	0.1099	nan	nan	15.7	1			3824	18.3003	13.6791	-0.00726878	183.132	0.139517	nan	nan	6.42491	1			5402	118.004	14.9163	-0.00728089	183.411	0.0877565	nan	nan	13.1232	1
4944	76.7227	19.0874	-0.00691499	174.953	0.127065	nan	nan	10.0039	1			3828	60.0365	17.2814	-0.00669721	169.919	0.111299	nan	nan	41.8913	1			5402	105.773	10.1586	-0.00689343	174.455	0.143396	nan	nan	13.1232	1
4945	31.396	16.5625	-0.00670191	170.028	0.129772	nan	nan	6.84869	1			3829	13.004	17.3162	-0.00689558	174.505	0.133615	nan	nan	6.42491	1			5406	44.5484	26.6524	-0.00580452	149.285	0.158206	nan	nan	17.8818	1
4945	69.281	25.773	-0.00636737	162.295	0.14979	nan	nan	10.0039	1			3829	114.849	16.3302	0.0066049	-167.786	0.139592	nan	nan	9.97928	1			5408	31.2125	14.7397	-0.00380326	103.025	0.200209	nan	nan	17.8818	1
4949	37.6905	19.2614	-0.00655102	166.54	0.121411	nan	nan	6.84869	1			3834	112.954	26.1281	-0.00616788	157.684	0.145822	nan	nan	9.97928	1			5413	69.2544	13.1811	-0.00315091	87.9453	0.26423	nan	nan	38.0738	1
4949	103.585	8.03303	-0.00652556	165.952	0.117903	nan	nan	20.7992	1			3842	37.6656	22.4869	-0.00353728	96.8763	0.27646	nan	nan	23.924	1			5422	67.9384	25.4739	-0.0136933	331.636	0.0674673	nan	nan	21.13	1
4952	88.1008	21.9203	-0.00424109	113.145	0.212872	nan	nan	20.7992	1			3847	16.2637	11.7948	-0.00544446	140.962	0.152144	nan	nan	19.6511	1			5423	40.4494	10.502	-0.00670865	170.184	0.203158	nan	nan	31.3017	1
4962	32.0197	9.98519	-0.00641206	163.328	0.113986	nan	nan	82.6186	1			3850	35.8986	12.592	-0.00625151	159.617	0.115681	nan	nan	19.6511	1			5425	87.3175	17.0522	-0.00747623	187.927	0.159191	nan	nan	21.13	1
4964	116.519	23.066	-0.00552825	142.898	0.16404	nan	nan	8.98413	1			3853	100.645	13.1173	-0.00327835	90.891	0.271542	nan	nan	64.7489	1			5432	101.721	12.3601	-0.00673444	170.78	0.133861	nan	nan	13.1546	1
4967	114.525	14.3058	-0.00572028	147.337	0.150809	nan	nan	8.172	1			3859	120.276	15.0151	-0.00658073	167.227	0.230212	nan	nan	7.34018	1			5432	67.2971	18.5707	-0.00690481	174.718	0.121521	nan	nan	17.6199	1
4968	30.4502	15.1152	-0.00791234	198.008	0.0943591	nan	nan	26.8621	1			3860	119.831	7.68843	-0.00642711	163.676	0.187788	nan	nan	7.34018	1			5434	84.041	24.0576	-0.00638817	162.776	0.159873	nan	nan	17.6199	1
4969	57.153	18.037	-0.0066418	168.638	0.119177	nan	nan	7.87019	1			3862	73.156	9.08529	-0.00800854	200.231	0.119784	nan	nan	32.0638	1			5436	113.4	6.30754	-0.00697399	176.317	0.104567	nan	nan	13.1546	1
4969	85.5284	24.8266	-0.0048093	126.28	0.168291	nan	nan	21.9187	1			3862	41.2096	11.8265	-0.00706841	178.5	0.131621	nan	nan	32.0638	1			5440	88.1953	9.32559	-0.0156009	375.732	0.081006	nan	nan	8.13276	1
4969	97.6674	6.57624	-0.00648777	165.078	0.137959	nan	nan	13.3997	1			3868	44.6495	12.7325	-0.00772414	193.657	0.182295	nan	nan	28.8659	1			5441	74.9711	6.78001	0.00715064	-180.401	0.330619	nan	nan	13.4669	1
4970	111.063	6.90352	-0.00614122	157.067	0.157722	nan	nan	8.172	1			3873	73.2977	9.19375	0.00705579	-178.208	0.164759	nan	nan	10.8084	1			5441	87.1747	17.3941	0.00712085	-179.712	0.259081	nan	nan	8.13276	1
4974	23.8883	5.65901	-0.0033923	93.5249	0.236091	nan	nan	22.4491	1			3874	63.6678	14.1016	-0.00749447	188.348	0.179544	nan	nan	10.8084	1			5452	23.2124	6.68456	-0.00671164	170.253	0.114685	nan	nan	58.9387	1
4974	64.1578	14.4492	-0.00717254	180.907	0.198083	nan	nan	7.87019	1			3875	35.4051	13.4285	-0.00359343	98.1743	0.268517	nan	nan	12.0214	1			5453	81.9042	12.0743	0.00381511	-103.298	0.19696	nan	nan	13.8411	1
4975	81.9176	7.48238	-0.00602934	154.481	0.138916	nan	nan	19.0774	1			3880	26.8651	21.8891	-0.00725153	182.733	0.115357	nan	nan	12.0214	1			5453	102.321	16.198	-0.00630779	160.918	0.137041	nan	nan	7.57523	1
4976	50.7012	27.1092	-0.00875788	217.553	0.240373	nan	nan	17.8766	1			3881	99.3284	20.17	-0.00617473	157.842	0.118955	nan	nan	72.4837	1			5458	94.8002	17.1012	-0.00327885	90.9026	0.239072	nan	nan	7.57523	1
4977	11.1994	24.178	-0.00667091	169.312	0.100019	nan	nan	11.3688	1			3887	34.4316	6.59053	-0.00652256	165.882	0.130675	nan	nan	9.67847	1			5464	74.0966	24.8696	-0.00572358	147.414	0.147958	nan	nan	14.6455	1
4980	12.8304	12.9268	-0.00681655	172.678	0.11579	nan	nan	11.3688	1			3889	51.4146	8.66011	-0.0039846	107.216	0.204163	nan	nan	12.9629	1			5465	63.1116	15.1837	-0.00518639	134.996	0.157147	nan	nan	14.6455	1
4980	60.9721	12.4777	-0.00638774	162.766	0.155824	nan	nan	17.8766	1			3890	39.8036	14.6413	-0.00627399	160.137	0.157053	nan	nan	9.67847	1			5467	114.455	27.5416	-0.00597716	153.275	0.161726	nan	nan	40.4471	1
4981	82.6096	9.18923	-0.00345937	95.0753	0.262708	nan	nan	8.86114	1			3891	63.3899	25.0971	-0.00621591	158.794	0.13342	nan	nan	8.006	1			5469	20.0131	19.5048	-0.00660012	167.675	0.173113	nan	nan	4.06917	1
4983	82.7607	18.0491	-0.00639709	162.982	0.139821	nan	nan	8.86114	1			3891	84.0007	26.4265	-0.00668843	169.717	0.152063	nan	nan	20.6536	1			5472	24.0619	19.0979	0.00753369	-189.255	0.239711	nan	nan	4.06917	1
4988	79.3391	6.42279	-0.00402344	108.114	0.182984	nan	nan	10.6889	1			3894	56.9043	20.4033	-0.0035707	97.6488	0.410705	nan	nan	8.006	1			5475	86.4115	17.1789	-0.00747783	187.964	0.0976282	nan	nan	60.4912	1
4989	90.8483	5.99057	-0.00756716	190.029	0.103631	nan	nan	11.5173	1			3898	75.4764	5.7748	-0.00725763	182.874	0.104345	nan	nan	23.6414	1			5477	26.8752	6.47274	-0.0065568	166.674	0.12453	nan	nan	12.9348	1
4991	120.737	12.1278	-0.00310677	86.925	0.264511	nan	nan	12.1819	1			3899	41.1054	10.5245	-0.00589447	151.364	0.147323	nan	nan	18.6332	1			5487	67.2357	24.2688	-0.00710991	179.459	0.107185	nan	nan	36.9551	1
4993	82.3766	16.671	-0.0068353	173.111	0.120494	nan	nan	10.6889	1			3904	90.8096	23.6739	-0.00617783	157.914	0.139303	nan	nan	16.7618	1			5492	31.043	16.8015	-0.00582968	149.866	0.220295	nan	nan	4.67511	1
4995	113.051	21.5793	-0.00566844	146.139	0.146415	nan	nan	12.1819	1			3905	104.651	14.2195	-0.0062424	159.406	0.137177	nan	nan	16.7618	1			5496	98.8579	23.7592	-0.00509202	132.815	0.287383	nan	nan	13.6045	1
4999	98.5113	10.6218	-0.00388703	104.961	0.195261	nan	nan	12.0292	1			3909	62.0737	9.05888	-0.00720621	181.685	0.133702	nan	nan	23.1888	1			5497	34.1965	13.3501	-0.0144301	348.668	0.0773771	nan	nan	4.67511	1
4999	67.3487	8.9567	0.00332836	-92.0471	0.22983	nan	nan	31.207	1			3909	30.1208	22.593	-0.0065509	166.537	0.111875	nan	nan	16.9728	1			5498	24.0001	18.3854	-0.00392958	105.945	0.289092	nan	nan	11.3719	1
4999	30.947	16.4412	-0.00338354	93.3226	0.253601	nan	nan	37.1632	1			3910	37.5604	7.33758	-0.0122815	299.003	0.0776725	nan	nan	16.9728	1			5501	102.033	10.5304	-0.00412581	110.48	0.290662	nan	nan	13.6045	1
5001	106.095	19.9591	-0.00635702	162.056	0.195071	nan	nan	7.23366	1			3911	79.245	24.6432	-0.00625414	159.678	0.233624	nan	nan	23.1888	1			5509	38.5477	13.5409	-0.00323815	89.9618	0.247086	nan	nan	inf	1
5002	112.679	24.6473	-0.00567256	146.234	0.202061	nan	nan	8.08243	1			3919	119.574	25.5429	-0.004196	112.103	0.192339	nan	nan	54.3797	1			5521	61.7824	14.0672	-0.00234222	69.252	0.360278	nan	nan	33.1477	1
5006	15.3036	17.8881	-0.00304128	85.411	0.302936	nan	nan	35.415	1			3923	67.3539	10.3683	-0.00371185	100.912	0.233349	nan	nan	52.4074	1			5523	94.795	17.0571	0.00342853	-94.3626	0.303877	nan	nan	33.1477	1
5006	103.904	26.8528	-0.00621757	158.832	0.258272	nan	nan	5.57498	1			3925	17.3695	26.1192	-0.00611204	156.393	0.122239	nan	nan	52.4074	1			5525	29.1969	5.65339	-0.0032471	90.1687	0.272908	nan	nan	29.2354	1
5007	92.3323	21.2168	-0.00707375	178.623	0.124141	nan	nan	7.7163	1			3936	63.6205	8.33365	-0.00621193	158.702	0.13947	nan	nan	15.8314	1			5527	52.59	23.1882	-0.00633305	161.502	0.16373	nan	nan	29.2354	1
5008	50.6804	16.242	-0.00367822	100.134	0.241088	nan	nan	14.7524	1			3937	79.8994	19.6398	-0.0134742	326.573	0.0738816	nan	nan	9.02816	1			5533	34.5847	6.49151	-0.00670481	170.095	0.112726	nan	nan	15.8228	1
5008	99.8278	23.0494	-0.00577763	148.663	0.278923	nan	nan	5.57498	1			3940	13.0618	26.6955	-0.0065088	165.564	0.167942	nan	nan	46.4109	1			5536	31.1081	21.9276	0.00732284	-184.381	0.144399	nan	nan	13.5181	1
5011	113.49	22.0415	-0.00603853	154.694	0.173476	nan	nan	10.7258	1			3941	71.2444	22.2085	-0.00659217	167.491	0.162692	nan	nan	7.88885	1			5536	17.9787	25.1459	-0.00628519	160.395	0.198333	nan	nan	13.5181	1
5011	62.7185	24.7694	-0.00389405	105.123	0.237485	nan	nan	14.7524	1			3941	59.469	27.2894	-0.00644596	164.112	0.27989	nan	nan	6.52739	1			5539	99.303	9.61971	-0.00629395	160.598	0.12974	nan	nan	11.8921	1
5015	19.8437	16.9249	-0.00668857	169.72	0.164854	nan	nan	8.26459	1			3943	63.3572	22.0465	-0.0070248	177.492	0.22379	nan	nan	6.52739	1			5542	108.356	17.3315	-0.00352793	96.6603	0.287623	nan	nan	11.8921	1
5015	22.9837	9.28008	-0.00626907	160.023	0.191029	nan	nan	8.26459	1			3943	101.642	26.5394	0.00883741	-219.391	0.260178	nan	nan	17.8129	1			5544	46.6139	26.3519	-0.00669979	169.979	0.106523	nan	nan	16.7989	1
5016	70.6866	9.59548	-0.0071958	181.445	0.128913	nan	nan	15.4879	1			3944	83.8296	26.5553	0.0064041	-163.144	0.171366	nan	nan	13.3148	1			5545	62.6228	8.01723	-0.0067729	171.669	0.112557	nan	nan	20.9751	1
5016	10.0042	25.9571	-0.00676676	171.527	0.138177	nan	nan	13.3565	1			3947	43.394	25.4596	-0.0059207	151.97	0.263627	nan	nan	8.24028	1			5547	83.207	12.0476	-0.00676242	171.427	0.129176	nan	nan	13.8111	1
5018	109.433	27.0473	-0.00559538	144.45	0.169641	nan	nan	37.6237	1			3947	39.8423	14.9566	-0.00325011	90.2383	0.363078	nan	nan	10.8052	1			5548	37.165	12.4622	-0.0061445	157.143	0.128223	nan	nan	16.7989	1
5019	71.8627	25.0387	-0.00685713	173.616	0.10463	nan	nan	15.4879	1			3949	49.4596	19.882	-0.00614677	157.196	0.253232	nan	nan	8.24028	1			5549	106.611	24.583	-0.00615319	157.344	0.125899	nan	nan	13.4238	1
5022	55.876	12.0821	-0.00673959	170.899	0.159949	nan	nan	20.5778	1			3955	31.3505	6.90326	-0.0063039	160.828	0.298167	nan	nan	5.34859	1			5552	96.5171	15.7337	0.00665988	-169.056	0.132467	nan	nan	13.4238	1
5026	89.1967	22.2247	-0.00598141	153.373	0.140206	nan	nan	34.8302	1			3955	22.2625	7.57028	-0.00445982	118.201	0.208289	nan	nan	9.11238	1			5552	17.9613	15.1631	-0.00515128	134.185	0.217375	nan	nan	19.3928	1
5028	31.7367	20.617	-0.00660587	167.808	0.137171	nan	nan	57.4825	1			3955	79.5111	19.339	0.00367601	-100.083	0.261917	nan	nan	12.2219	1			5559	87.0392	21.8853	-0.00711784	179.642	0.136421	nan	nan	48.3328	1
5034	56.7079	9.43228	-0.00753966	189.393	0.148874	nan	nan	6.92089	1			3957	35.7974	9.87511	-0.00642108	163.537	0.253865	nan	nan	5.34859	1			5563	41.3464	6.13	0.0034324	-94.452	0.329095	nan	nan	19.0366	1
5037	62.0363	13.8489	-0.00688387	174.234	0.164635	nan	nan	6.92089	1			3960	67.6838	16.2582	-0.0074592	187.533	0.179869	nan	nan	12.2219	1			5567	72.0168	11.6652	-0.00706941	178.523	0.111427	nan	nan	16.9355	1
5039	31.9311	14.1877	-0.0067196	170.437	0.103494	nan	nan	15.5944	1			3964	33.3975	25.0138	-0.00763579	191.615	0.197499	nan	nan	35.3866	1			5567	56.2833	17.9317	-0.0064006	163.063	0.135336	nan	nan	16.9355	1
5039	16.5399	16.6968	-0.00722788	182.186	0.100159	nan	nan	15.5944	1			3965	90.5607	11.1857	-0.00655903	166.725	0.133962	nan	nan	13.0516	1			5567	7.75945	6.96374	0.00677613	-171.744	0.0972472	nan	nan	31.6322	1
5043	115.296	6.26169	-0.00629241	160.562	0.123125	nan	nan	21.8149	1			3966	79.0025	17.2482	-0.0157803	379.879	0.0542568	nan	nan	13.0516	1			5572	36.1524	20.9079	-0.00553664	143.092	0.158806	nan	nan	19.7932	1
5043	81.0968	16.6505	-0.00701966	177.373	0.107699	nan	nan	16.2726	1			3970	17.6112	26.2037	-0.0104907	257.608	0.0812775	nan	nan	62.0411	1			5574	51.1066	7.94085	-0.00710217	179.28	0.131293	nan	nan	19.7932	1
5046	93.4816	6.09517	-0.00729291	183.689	0.112293	nan	nan	16.2726	1			3976	36.3707	5.83903	-0.00702753	177.555	0.111213	nan	nan	68.6954	1			5577	101.701	24.0974	-0.00670219	170.034	0.130956	nan	nan	16.043	1
5047	53.4226	20.4695	-0.00588049	151.041	0.121093	nan	nan	5.45247	1			3977	102.881	23.0284	-0.006609	167.88	0.123458	nan	nan	17.4751	1			5578	87.1678	17.3028	-0.00867494	215.636	0.0998614	nan	nan	16.043	1
5051	40.7485	14.4511	-0.0060327	154.559	0.133588	nan	nan	12.7183	1			3980	116.939	12.6483	-0.00649781	165.31	0.0943738	nan	nan	17.4751	1			5582	37.9314	21.8502	-0.00581562	149.541	0.145005	nan	nan	49.4459	1
5052	53.4542	15.0171	-0.00662502	168.251	0.122998	nan	nan	5.45247	1			3983	36.148	14.3652	-0.00554913	143.381	0.306685	nan	nan	6.33782	1			5589	64.4303	10.6796	-0.00680938	172.512	0.085866	nan	nan	41.2836	1
5055	114.153	19.9137	-0.00600077	153.821	0.12074	nan	nan	60.8964	1			3983	36.5416	20.6908	0.00569303	-146.707	0.29943	nan	nan	6.33782	1			5593	12.0103	23.3135	-0.00665414	168.924	0.165964	nan	nan	53.921	1
5062	35.4661	23.485	-0.00630765	160.915	0.143878	nan	nan	29.0897	1			3984	69.6503	5.42219	-0.00648405	164.992	0.154963	nan	nan	12.7919	1			5594	105.71	10.1122	0.00373465	-101.439	0.222899	nan	nan	41.2836	1
5062	108.292	15.1088	-0.00695628	175.908	0.109164	nan	nan	17.728	1			3984	57.5412	13.4711	-0.00599624	153.716	0.300143	nan	nan	14.5401	1			5599	37.9997	21.6961	0.00650478	-165.471	0.2559	nan	nan	25.8091	1
5064	7.17335	16.7224	-0.00644696	164.135	0.134472	nan	nan	27.4747	1			3988	78.8211	14.3401	-0.00746432	187.651	0.073981	nan	nan	10.3208	1			5599	12.229	20.2889	-0.0143434	346.664	0.10916	nan	nan	25.8091	1
5066	92.3233	22.808	-0.00625567	159.713	0.139807	nan	nan	9.81268	1			3991	102.949	22.9434	0.0057945	-149.053	0.155563	nan	nan	7.86803	1			5601	96.6967	14.8817	-0.00347919	95.5335	0.220023	nan	nan	59.0913	1
5069	33.7718	23.6056	-0.00625296	159.65	0.116372	nan	nan	27.4747	1			3993	68.7245	12.2008	-0.00655434	166.617	0.100632	nan	nan	10.3208	1			5607	71.9257	12.4972	-0.00727421	183.257	0.164706	nan	nan	10.9075	1
5069	82.8007	12.0423	-0.00623521	159.24	0.133182	nan	nan	12.29	1			3996	97.2702	17.4979	0.00235833	-69.6243	0.426954	nan	nan	7.86803	1			5607	44.0666	18.8668	-0.00474968	124.901	0.212056	nan	nan	4.05634	1
5071	82.6296	24.3311	-0.00661587	168.039	0.125337	nan	nan	8.47878	1			3998	119.45	17.3353	-0.00379974	102.943	0.388407	nan	nan	22.1803	1			5611	77.1196	22.0888	-0.00736569	185.371	0.134159	nan	nan	10.9075	1
5075	32.7833	15.9602	-0.00621033	158.665	0.120731	nan	nan	50.5442	1			4004	56.3214	15.7721	-0.00669344	169.832	0.109791	nan	nan	29.8346	1			5612	42.6805	15.0546	-0.00693513	175.419	0.152127	nan	nan	4.05634	1
5076	87.0608	17.1024	-0.00611435	156.446	0.12101	nan	nan	8.47878	1			4004	28.3189	26.0661	-0.00340407	93.7971	0.261301	nan	nan	29.8346	1			5613	93.5857	25.1804	-0.00610213	156.164	0.11405	nan	nan	16.7538	1
5080	112.634	13.2453	-0.00683631	173.135	0.0951647	nan	nan	10.8248	1			4008	111.418	12.3258	-0.00624223	159.402	0.126986	nan	nan	31.5538	1			5622	50.6937	12.559	-0.0059137	151.808	0.161297	nan	nan	9.29004	1
5081	36.584	13.552	-0.00630732	160.907	0.216047	nan	nan	50.6016	1			4012	79.984	15.0783	-0.00689759	174.551	0.178335	nan	nan	15.2544	1			5623	43.477	18.4092	-0.00634377	161.75	0.153539	nan	nan	9.29004	1
5081	107.582	22.8194	-0.00587832	150.99	0.331411	nan	nan	10.8248	1			4015	95.1977	16.1911	-0.00342138	94.1972	0.271027	nan	nan	15.2544	1			5623	12.4108	21.5386	0.00314434	-87.7933	0.432626	nan	nan	31.2235	1
5089	57.2266	12.3746	-0.00971054	239.574	0.0865579	nan	nan	50.206	1			4021	19.9485	14.8752	-0.00691092	174.859	0.10697	nan	nan	28.5077	1			5636	103.37	17.8388	-0.00742479	186.738	0.163103	nan	nan	inf	1
5089	7.02566	13.0835	-0.0066465	168.747	0.145394	nan	nan	50.206	1			4025	48.0287	19.794	-0.00636148	162.159	0.112436	nan	nan	28.5077	1			5642	64.1107	13.9957	-0.00332572	91.986	0.297778	nan	nan	inf	1
5096	78.4454	12.9346	-0.00650714	165.526	0.112542	nan	nan	6.39737	1			4031	115.473	10.3209	-0.00579173	148.989	0.137659	nan	nan	26.8593	1			5648	58.698	21.3366	-0.00306468	85.9519	0.290872	nan	nan	47.8054	1
5099	25.0316	18.6656	-0.00675212	171.189	0.267099	nan	nan	6.11344	1			4033	19.9504	21.0942	-0.00694841	175.726	0.131287	nan	nan	12.0362	1			5652	11.9428	11.371	-0.00714046	180.165	0.128752	nan	nan	14.3122	1
5100	17.7698	25.4221	-0.00694759	175.707	0.145116	nan	nan	9.91885	1			4035	88.6196	10.8785	-0.00627675	160.2	0.154123	nan	nan	26.8593	1			5655	49.443	15.5639	-0.00664219	168.648	0.122875	nan	nan	37.7338	1
5101	9.83276	5.82054	-0.00711205	179.509	0.110332	nan	nan	17.9025	1			4038	22.9274	9.43197	-0.00589304	151.331	0.137605	nan	nan	12.0362	1			5655	112.54	27.234	-0.00641582	163.415	0.160768	nan	nan	64.1668	1
5101	27.7283	6.32031	-0.00620442	158.528	0.164293	nan	nan	9.87433	1			4043	105.796	19.9788	-0.00700839	177.112	0.10554	nan	nan	16.4924	1			5656	6.88069	24.7581	-0.00351834	96.4386	0.287674	nan	nan	14.3122	1
5101	50.8162	10.5339	-0.00650272	165.424	0.145503	nan	nan	21.0496	1			4043	69.5079	17.3448	-0.00709444	179.101	0.283379	nan	nan	36.3837	1			5662	23.0998	12.3097	-0.0045187	119.562	0.19193	nan	nan	9.96366	1
5101	84.5468	11.0111	-0.00755092	189.653	0.108828	nan	nan	6.39737	1			4044	12.1919	5.59376	-0.0069157	174.97	0.108175	nan	nan	24.5147	1			5665	14.9261	18.0076	-0.00638781	162.767	0.195299	nan	nan	8.30729	1
5101	72.9907	20.3259	-0.00685629	173.597	0.118215	nan	nan	9.18618	1			4045	114.594	6.02891	-0.00711435	179.562	0.122049	nan	nan	16.4924	1			5666	94.9078	16.2809	-0.00338911	93.4514	0.302212	nan	nan	53.0002	1
5102	30.4398	15.8151	-0.0066006	167.686	0.262202	nan	nan	6.11344	1			4046	26.2086	25.7059	-0.00690325	174.682	0.107429	nan	nan	24.5147	1			5667	8.36057	12.9179	-0.00651129	165.622	0.138059	nan	nan	8.30729	1
5105	116.548	13.0578	-0.00666089	169.08	0.109069	nan	nan	32.0662	1			4050	74.9852	14.0034	-0.00711626	179.606	0.136765	nan	nan	19.6217	1			5669	42.1572	11.1433	-0.00678939	172.05	0.123016	nan	nan	28.0829	1
5107	49.1371	23.7433	-0.00641238	163.336	0.108487	nan	nan	20.3088	1			4050	89.614	27.0806	-0.0068141	172.621	0.191075	nan	nan	19.6217	1			5672	100.173	21.4565	-0.00780796	195.595	0.0943275	nan	nan	14.6135	1
5110	72.2041	19.0318	-0.00686168	173.721	0.11393	nan	nan	13.7175	1			4056	32.5498	6.99885	-0.00717352	180.93	0.10444	nan	nan	57.945	1			5673	79.1508	11.0333	-0.00680622	172.439	0.113485	nan	nan	23.4646	1
5113	25.1014	21.4886	-0.00726757	183.103	0.0974983	nan	nan	47.1667	1			4057	90.2686	12.1137	-0.00570486	146.981	0.151309	nan	nan	57.945	1			5673	112.21	13.1692	-0.00610403	156.208	0.134858	nan	nan	14.6135	1
5115	95.4996	17.8976	-0.00587853	150.995	0.173674	nan	nan	9.73937	1			4063	73.6503	9.75953	-0.0070853	178.89	0.290813	nan	nan	11.1924	1			5675	23.1849	18.7556	-0.00628106	160.3	0.135572	nan	nan	56.4962	1
5115	85.7901	17.1365	-0.00661194	167.948	0.130707	nan	nan	9.73937	1			4067	113.274	7.51286	-0.00698744	176.628	0.0987709	nan	nan	29.9405	1			5685	67.3769	6.87116	-0.00685495	173.566	0.11577	nan	nan	inf	1
5120	45.7984	23.4723	-0.00624113	159.377	0.150098	nan	nan	27.7139	1			4068	84.0322	13.9411	-0.00779681	195.337	0.083838	nan	nan	11.1924	1			5698	79.2907	16.2116	-0.00655953	166.737	0.193104	nan	nan	21.2111	1
5122	100.996	7.04959	-0.006613	167.973	0.108244	nan	nan	15.5646	1			4072	42.5622	24.8571	-0.00674946	171.127	0.120011	nan	nan	42.8826	1			5702	58.2682	13.3896	-0.0069962	176.831	0.115172	nan	nan	21.2111	1
5124	22.355	8.69159	-0.00918818	227.499	0.066918	nan	nan	27.7139	1			4078	27.9583	18.2192	-0.00598605	153.481	0.140395	nan	nan	9.59853	1			5703	119.982	26.1673	-0.00725972	182.922	0.117751	nan	nan	41.8915	1
5124	115.329	13.1178	-0.00648505	165.015	0.14584	nan	nan	15.5646	1			4079	18.5351	16.3928	-0.00456412	120.612	0.200589	nan	nan	9.59853	1			5710	67.3415	8.92317	-0.00682137	172.789	0.163249	nan	nan	53.2392	1
5132	117.417	10.9549	-0.00621624	158.801	0.153556	nan	nan	26.0257	1			4084	67.2777	13.1529	-0.00673212	170.726	0.117965	nan	nan	13.0833	1			5710	14.8921	18.0593	0.00695825	-175.954	0.112151	nan	nan	53.2392	1
5132	97.0662	27.1774	-0.00533728	138.484	0.197338	nan	nan	18.1694	1			4085	99.0789	13.1599	-0.00380666	103.103	0.213556	nan	nan	31.8012	1			5716	47.1698	10.2546	-0.00716356	180.699	0.0952427	nan	nan	8.38897	1
5134	14.0576	5.97862	-0.00693832	175.493	0.112659	nan	nan	13.2457	1			4085	68.2963	26.1965	-0.00604447	154.831	0.139999	nan	nan	13.0833	1			5716	71.2293	13.0572	-0.00662448	168.238	0.133535	nan	nan	12.91	1
5134	79.3472	23.157	-0.00608645	155.802	0.115466	nan	nan	18.1694	1			4090	60.7967	10.616	-0.00780816	195.599	0.186026	nan	nan	5.99888	1			5717	105.389	9.31225	-0.00716787	180.799	0.0963311	nan	nan	11.651	1
5136	7.28593	17.3626	-0.007737	193.955	0.259858	nan	nan	8.99085	1			4092	57.9716	15.908	-0.00728125	183.42	0.251969	nan	nan	5.99888	1			5718	60.3948	25.4185	-0.00638603	162.726	0.140282	nan	nan	16.4373	1
5139	15.5305	20.949	-0.00630074	160.755	0.135287	nan	nan	8.99085	1			4094	108.552	14.9504	-0.0139867	338.418	0.0703725	nan	nan	32.295	1			5719	38.8458	9.21323	-0.00562184	145.062	0.166195	nan	nan	8.38897	1
5143	114.455	15.3292	-0.00638224	162.639	0.106669	nan	nan	99.0836	1			4097	76.4249	18.2409	-0.00373297	101.4	0.218753	nan	nan	11.328	1			5720	84.5897	9.68126	-0.0062836	160.359	0.189561	nan	nan	12.0642	1
5149	72.6904	20.5091	-0.00439665	116.741	0.20483	nan	nan	6.36018	1			4099	65.1638	19.4692	-0.00608447	155.756	0.121013	nan	nan	11.328	1			5720	108.035	20.6589	-0.0063253	161.323	0.14758	nan	nan	11.651	1
5152	105.582	11.1787	-0.00653839	166.248	0.10162	nan	nan	34.1898	1			4100	116.814	24.8338	-0.00710877	179.433	0.139412	nan	nan	6.78498	1			5720	81.199	21.2592	-0.0074802	188.019	0.100615	nan	nan	12.0642	1
5152	50.014	21.6732	-0.00413356	110.66	0.17194	nan	nan	16.1858	1			4102	42.5092	15.7321	-0.00634709	161.826	0.109684	nan	nan	22.9608	1			5721	26.1333	21.7363	-0.00616586	157.637	0.119272	nan	nan	17.8447	1
5152	67.284	23.8592	-0.00309008	86.5391	0.316261	nan	nan	6.36018	1			4105	116.088	18.0877	-0.00625263	159.643	0.114948	nan	nan	6.78498	1			5730	25.407	8.46715	-0.00805995	201.42	0.0917187	nan	nan	inf	1
5154	58.0395	7.61724	-0.00652881	166.027	0.115363	nan	nan	9.56847	1			4111	86.9641	17.2736	-0.0113245	276.882	0.150038	nan	nan	13.4816	1			5737	41.3669	13.596	-0.00653476	166.164	0.196556	nan	nan	15.982	1
5156	13.2383	26.4309	-0.00401455	107.909	0.199591	nan	nan	37.0822	1			4112	100.561	18.9069	-0.00544424	140.956	0.165629	nan	nan	13.6949	1			5737	56.7586	17.8996	-0.0059215	151.989	0.129029	nan	nan	15.982	1
5159	64.0101	15.0944	-0.00625731	159.751	0.160668	nan	nan	9.56847	1			4114	62.375	16.3287	-0.00654614	166.427	0.136217	nan	nan	15.7313	1			5743	89.682	19.8458	-0.00415018	111.044	0.239155	nan	nan	39.6974	1
5159	108.93	22.3498	-0.00664941	168.815	0.136913	nan	nan	31.3548	1			4115	75.703	24.6857	-0.00636483	162.236	0.1274	nan	nan	13.4816	1			5746	50.0729	17.201	-0.00818469	204.303	0.110403	nan	nan	6.37707	1
5162	19.8616	23.1751	-0.00709495	179.113	0.106991	nan	nan	44.882	1			4119	89.0906	17.9486	-0.00728512	183.509	0.116898	nan	nan	14.9872	1			5746	12.6235	22.7115	-0.00611721	156.512	0.123648	nan	nan	37.8526	1
5163	77.7232	19.3082	-0.00643956	163.964	0.110099	nan	nan	14.3459	1			4120	66.0016	7.56277	-0.00696181	176.036	0.106293	nan	nan	11.3745	1			5750	51.3811	10.9596	-0.00798491	199.685	0.219515	nan	nan	6.37707	1
5173	110.558	5.75784	-0.0139278	337.058	0.0650063	nan	nan	86.4287	1			4122	118.16	15.7009	-0.00708131	178.798	0.120875	nan	nan	29.1557	1			5753	13.9723	15.7621	-0.00647095	164.689	0.129072	nan	nan	31.513	1
5173	25.9092	23.2077	-0.0117377	286.433	0.126183	nan	nan	86.4287	1			4124	75.599	24.7316	0.00640983	-163.276	0.15712	nan	nan	15.1007	1			5757	75.1573	7.69275	-0.00290067	82.1608	0.340312	nan	nan	25.483	1
5179	119.825	15.8231	-0.00643324	163.818	0.132695	nan	nan	8.45476	1			4125	58.1377	15.7809	0.00730458	-183.959	0.0901194	nan	nan	11.3745	1			5758	45.4768	15.0315	-0.00671402	170.308	0.207165	nan	nan	30.5744	1
5182	118.325	7.50247	-0.00410751	110.058	0.231611	nan	nan	8.45476	1			4129	99.0293	8.4714	-0.00637016	162.359	0.141645	nan	nan	18.8926	1			5760	100.583	9.40632	-0.00628683	160.433	0.138857	nan	nan	25.483	1
5182	14.3092	12.4677	-0.00643301	163.812	0.110744	nan	nan	48.8841	1			4129	102.368	27.0667	-0.00649174	165.17	0.138016	nan	nan	18.8926	1			5771	86.065	20.6132	-0.00749519	188.365	0.0927294	nan	nan	374.32	1
5183	61.7984	24.062	-0.00680514	172.414	0.141432	nan	nan	17.9851	1			4134	33.8986	17.2427	-0.00347566	95.4518	0.307483	nan	nan	65.7186	1			5783	26.6327	11.6329	-0.00585686	150.494	0.132889	nan	nan	inf	1
5186	79.0564	18.9999	-0.00533286	138.382	0.248356	nan	nan	9.91272	1			4140	39.088	7.74185	-0.0138199	334.564	0.056591	nan	nan	20.7952	1			5792	119.991	11.0806	-0.00720406	181.635	0.111622	nan	nan	53.7084	1
5189	70.9558	13.2866	-0.00708531	178.89	0.128249	nan	nan	9.91272	1			4144	51.0185	24.7742	-0.00636026	162.131	0.157444	nan	nan	20.7952	1			5794	68.6491	26.8479	-0.00688129	174.174	0.226774	nan	nan	53.7084	1
5190	55.5048	15.4911	-0.00622893	159.095	0.135376	nan	nan	15.6074	1			4144	73.9183	17.2166	-0.00697893	176.432	0.141992	nan	nan	13.2719	1			5802	44.1243	23.7765	-0.00346093	95.1113	0.279056	nan	nan	67.687	1
5191	68.9447	26.3599	-0.00538227	139.524	0.132092	nan	nan	8.58303	1			4145	85.4965	10.7289	-0.00625807	159.768	0.105678	nan	nan	13.2719	1			5805	111.728	27.1375	-0.00332109	91.8791	0.299696	nan	nan	67.687	1
5194	105.717	18.3104	-0.00712731	179.861	0.0914406	nan	nan	19.1474	1			4147	98.0153	21.5503	-0.00592522	152.075	0.131776	nan	nan	16.5477	1			5814	21.4195	20.4915	-0.00595199	152.693	0.126999	nan	nan	43.833	1
5195	81.0628	9.56424	-0.00683655	173.14	0.118869	nan	nan	9.20603	1			4150	23.9472	10.8351	-0.00604111	154.753	0.215002	nan	nan	12.8972	1			5818	74.7784	9.17731	-0.00758417	190.422	0.120586	nan	nan	10.8262	1
5196	72.777	18.68	-0.00638382	162.675	0.127434	nan	nan	8.58303	1			4153	28.31	22.9721	-0.00625279	159.646	0.176761	nan	nan	12.8972	1			5818	63.9859	10.0305	-0.00601212	154.083	0.155379	nan	nan	10.8262	1
5199	86.6214	16.9027	-0.00641892	163.487	0.120554	nan	nan	9.20603	1			4154	112.339	14.587	-0.00649214	165.179	0.151943	nan	nan	84.4467	1			5821	45.2393	14.4565	-0.00607405	155.515	0.125705	nan	nan	19.262	1
5203	76.7598	18.2328	-0.00690106	174.631	0.134307	nan	nan	9.9509	1			4162	47.7269	24.2284	-0.00643449	163.847	0.104444	nan	nan	inf	1			5825	104.261	10.3669	-0.00559353	144.407	0.140657	nan	nan	49.655	1
5207	57.6803	19.5447	-0.00667703	169.453	0.108978	nan	nan	19.1245	1			4168	85.4747	15.9163	-0.00689067	174.391	0.124725	nan	nan	28.6608	1			5827	54.6179	9.2806	-0.00682283	172.823	0.0964282	nan	nan	15.4631	1
[truncated: 701 more rows]

## Sheet: Fig. 3b
		MBP-SpbK					SpbKNtd
[truncated: 1,346 more rows]

## Sheet: Fig. 3c
	Repeat 1						Repeat 2						Repeat 3

## Sheet: Fig. 3e
Repeat 1 (Fig. 3e)
	Progress (%)				Progress (%)
[truncated: 15 more rows]

## Sheet: Fig. 5b (mass photometry)
D158R																																			N191R
[truncated: 6,610 more rows]
[truncated: 76 more columns]

[truncated: 20 more sheets: Fig. 5b (MALS), Fig. 5c, Fig. 5d, Fig. 5f, Fig. 5g, Fig. 6b, Fig. 7a, Fig. 7b gel filtration, Fig. 7b SDS-PAGE, Fig. 7c , Fig. 7d gel filtration, Fig. 7d SDS-PAGE, Fig. 7g gel filtration, Fig. 7g SDS-PAGE, Fig. S1c, Fig. S4b, Fig. S7a, Fig. S7b, Fig S7c, Fig. S9b]
